# Supplementary material for: Correlating the Crystal Structure and Optical Response of DNA-Stabilized Ag16Cl2 Clusters
Source: J Phys Chem C Nanomater Interfaces. 2025 Aug 28;129(36):16155–63. doi: 10.1021/acs.jpcc.5c02959 (PMC12604614; doi:10.1021/acs.jpcc.5c02959)
Supplement: Supplementary file 2 [file jp5c02959_si_002.zip]

Archive with 11 entries (10 files):
- Coordinates/
- Coordinates/Sub-cluster_A_Explicit_H2O_PBE_optimized_Ag16Cl2-DNA2_q-12.xyz
- Coordinates/Sub-cluster_A_PBE_optimized_Ag16Cl2-DNA2_q-12.xyz
- Coordinates/Sub-cluster_B_Explicit_H2O_PBE_optimized_Ag16Cl2-DNA2_q-12.xyz
- Coordinates/Sub-cluster_B_PBE_optimized_Ag16Cl2-DNA2_q-12.xyz
- Coordinates/Sub-cluster_D_Explicit_H2O_PBE_optimized_Ag16Cl2-DNA2_q-12.xyz
- Coordinates/Sub-cluster_D_PBE_optimized_Ag16Cl2-DNA2_q-12.xyz
- Coordinates/Sub-cluster_E_Explicit_H2O_PBE_optimized_Ag16Cl2-DNA2_q-12.xyz
- Coordinates/Sub-cluster_E_PBE_optimized_Ag16Cl2-DNA2_q-12.xyz
- Coordinates/Sub-cluster_F_Explicit_H2O_PBE_optimized_Ag16Cl2-DNA2_q-12.xyz
- Coordinates/Sub-cluster_F_PBE_optimized_Ag16Cl2-DNA2_q-12.xyz
