# Supplementary material for: Correlating the Crystal Structure and Optical Response of DNA-Stabilized Ag16Cl2 Clusters
Source: J Phys Chem C Nanomater Interfaces. 2025 Aug 28;129(36):16155–63. doi: 10.1021/acs.jpcc.5c02959 (PMC12604614; doi:10.1021/acs.jpcc.5c02959)
Supplement: Supplementary file 2 [file jp5c02959_si_002.zip › Coordinates/Sub-cluster_A_Explicit_H2O_PBE_optimized_Ag16Cl2-DNA2_q-12.xyz]

676
Model[1]: Jmol 16.1.45  2023-11-05 21:31
O      17.46336     24.25571      8.43882
C      16.17636     23.86671      7.96383
C      15.45036     22.99071      8.97783
O      16.38836     22.14071      9.69582
C      14.68236     23.76571     10.04383
O      13.58436     22.98571     10.49282
C      15.75736     23.86771     11.13982
C      16.31636     22.44871     11.07082
N      17.68136     22.21971     11.65683
C      17.82036     21.46171     12.82882
O      16.80236     21.11271     13.44983
N      19.06936     21.22071     13.30882
C      20.14436     21.63571     12.62982
N      21.36136     21.35771     13.13682
C      20.02136     22.34571     11.40082
C      18.78536     22.59171     10.94683
H      17.87194     24.83464      7.78867
H      16.24608     23.30216      7.03369
H      15.49217     24.70572      7.70918
H      14.72578     22.44064      8.34129
H      14.34877     24.74751      9.71366
H      15.34110     24.06380     12.13114
H      16.47244     24.68472     10.97580
H      15.62032     21.80754     11.62170
H      21.39240     20.84499     14.02765
H      22.18399     21.71225     12.65320
H      20.88146     22.70649     10.85545
H      18.60574     23.07837      9.98775
P      12.08936     23.28771      9.97283
O      12.16636     23.57171      8.52483
O      11.43036     24.24671     10.89482
O      11.37836     21.87071     10.11582
C      11.13836     21.34071     11.40382
C      10.17836     20.16771     11.34982
O      10.82336     19.10971     10.59282
C       9.91036     19.54271     12.70483
O       8.71336     18.79871     12.69283
C      11.13636     18.65871     12.91483
C      11.53736     18.27171     11.48882
N      12.96536     18.47471     11.25082
C      13.54236     19.31871     10.33683
N      14.85636     19.34371     10.39182
C      15.15836     18.52271     11.46782
C      16.37636     18.14271     12.05882
N      17.57036     18.56871     11.62982
N      16.32636     17.30071     13.10783
C      15.13736     16.87471     13.53683
N      13.93036     17.16271     13.06983
C      14.00836     17.99871     12.02283
H      10.69399     22.11068     12.02728
H      12.09513     21.07190     11.87581
H       9.22736     20.46233     10.85469
H       9.84840     20.30680     13.51353
H      10.85582     17.82535     13.54191
H      11.94835     19.21977     13.39896
H      11.23409     17.23860     11.25130
H      12.95774     19.84011      9.59057
H      18.39684     18.23923     12.13130
H      17.61896     19.23039     10.85935
H      15.11962     16.23256     14.41864
P       7.44036     19.35171     13.49382
O       6.28336     18.54171     13.03483
O       7.42836     20.82771     13.34682
O       7.80536     19.00071     15.00883
C       7.91236     17.64171     15.39283
C       9.01136     17.41671     16.42682
O      10.30236     17.65171     15.81882
C       8.97336     18.31271     17.65282
O       8.23236     17.64471     18.65083
C      10.45536     18.48571     18.04882
C      11.23136     18.13271     16.77382
N      12.02036     19.26871     16.15783
C      13.41436     19.14471     15.97682
O      13.99436     18.11671     16.34682
N      14.09536     20.16671     15.39882
C      13.45436     21.26771     15.01682
N      14.17936     22.24971     14.45582
C      12.04436     21.41571     15.19483
C      11.37436     20.40371     15.75782
H       8.09361     16.98434     14.54007
H       6.95062     17.34037     15.83165
H       8.95117     16.35586     16.71411
H       8.46189     19.25389     17.45707
H      10.71299     17.83364     18.87365
H      10.61102     19.50689     18.36910
H      11.97223     17.35361     16.95918
H      15.16759     22.08402     14.29332
H      13.72203     23.10798     14.14944
H      11.48146     22.31372     14.92291
H      10.31524     20.46569     15.94378
P       7.77936     18.38371     19.99883
O       6.76936     17.51171     20.62882
O       7.44136     19.79571     19.69883
O       9.13336     18.36871     20.84682
C       9.68536     17.11471     21.23383
C      11.12136     17.25871     21.70882
O      11.98836     17.55771     20.59782
C      11.36836     18.38671     22.67883
O      11.04936     17.95971     23.97783
C      12.87336     18.62771     22.52283
C      13.14436     18.19771     21.07582
N      13.48536     19.32071     20.16382
C      14.62136     19.22771     19.32383
O      15.33836     18.20271     19.35883
N      14.90536     20.26971     18.49682
C      14.11636     21.35171     18.48182
N      14.44636     22.35971     17.65882
C      12.96236     21.45171     19.31182
C      12.68336     20.42271     20.12383
H       9.60351     16.37182     20.40981
H       9.08809     16.72721     22.06044
H      11.36145     16.28862     22.17447
H      10.72379     19.23841     22.42970
H      13.45519     17.98770     23.19572
H      13.11362     19.69366     22.69021
H      13.97930     17.49591     21.02550
H      15.33142     22.33239     17.12301
H      13.86454     23.19421     17.60630
H      12.33968     22.33425     19.25175
H      11.83186     20.46166     20.78333
P      10.90036     19.03571     25.15483
O      10.24336     18.35671     26.29882
O      10.29836     20.25571     24.56182
O      12.41836     19.35871     25.54383
C      12.71736     20.46871     26.35382
C      14.13536     20.38571     26.89282
O      14.30536     19.11971     27.57982
C      15.25836     20.41671     25.86583
O      16.40436     20.92171     26.51982
C      15.43036     18.93671     25.54882
C      15.33536     18.37371     26.95482
N      14.97036     16.92771     27.03782
C      15.94736     16.00071     27.30383
O      17.11936     16.29271     27.43682
N      15.50336     14.70871     27.39182
C      14.19536     14.26671     27.25883
O      13.88836     13.08271     27.35382
C      13.21836     15.29771     26.99783
C      11.77236     14.94671     26.83783
C      13.65036     16.55971     26.89683
H      11.96793     20.57312     27.14627
H      12.61080     21.36990     25.73736
H      14.22761     21.20904     27.62465
H      14.97893     20.98444     24.97473
H      16.38534     18.72516     25.08574
H      14.62747     18.59488     24.86383
H      16.25344     18.48120     27.52066
H      16.22387     14.00126     27.51721
H      11.37394     15.24664     25.85385
H      11.10938     15.48298     27.52975
H      11.60189     13.86882     26.88579
H      12.96725     17.35958     26.62241
P      17.34536     22.03071     25.84483
O      17.00836     22.15371     24.40682
O      18.71736     21.68371     26.28482
O      16.88436     23.39271     26.52283
C      16.91436     23.53271     27.92583
C      17.42336     24.89871     28.27082
O      18.85636     24.82971     28.25183
C      17.02536     25.96271     27.25083
O      15.98536     26.79171     27.76382
C      18.29536     26.75971     26.96383
C      19.40436     25.96971     27.64482
N      20.44536     25.52271     26.72582
C      20.67836     24.24471     26.29383
N      21.67536     24.15171     25.44583
C      22.08536     25.46371     25.26982
C      23.09936     26.04771     24.48882
N      23.91236     25.34771     23.69183
N      23.24436     27.38471     24.55083
C      22.43536     28.08571     25.34583
N      21.45236     27.65071     26.12882
C      21.32736     26.31971     26.03983
H      17.60516     22.81487     28.39427
H      15.88668     23.33823     28.28593
H      17.10750     25.19761     29.28833
H      16.62701     25.45807     26.36344
H      18.22659     27.77503     27.38732
H      18.47067     26.92569     25.88057
H      19.88988     26.57545     28.40681
H      20.11809     23.36104     26.61851
H      23.75985     24.33782     23.56913
H      24.64355     25.81669     23.18775
H      22.62127     29.16904     25.34652
P      14.64836     27.00371     26.89383
O      13.62036     27.80671     27.65783
O      14.09436     25.66571     26.44683
O      15.15536     27.80671     25.56383
C      15.52936     29.14471     25.66682
C      16.45636     29.45571     24.47582
O      17.40436     28.58271     24.46182
C      15.68236     29.28671     23.10283
O      16.03136     30.29471     22.23582
C      16.18536     27.97271     22.59583
C      17.47536     28.08171     22.94883
N      18.24836     26.88371     22.87082
C      17.82336     25.69471     23.33483
N      18.81436     24.79871     23.10883
C      19.83136     25.42671     22.52183
C      21.21436     24.97071     22.02183
O      21.58636     23.83871     22.12782
N      22.07636     25.95171     21.41883
C      21.66236     27.32271     21.28482
N      20.36136     27.74571     21.76183
C      19.46636     26.73671     22.38882
H      15.99183     29.41549     26.62105
H      14.62322     29.78817     25.60141
H      16.73920     30.52992     24.57765
H      14.59338     29.29163     23.20781
H      15.98188     27.81659     21.53159
H      15.61640     27.17405     23.07693
H      17.99194     28.81220     22.31655
H      16.87363     25.46032     23.81718
H      22.99017     25.69679     21.02976
H      22.35213     28.01570     20.78349
P      15.30436     30.42971     20.80383
O      15.50536     31.82171     20.34282
O      13.93636     29.88071     20.94482
O      16.13436     29.46871     19.82882
C      17.50536     29.72871     19.57783
C      18.17636     28.53571     18.91883
O      18.15836     27.41071     19.81882
C      17.48336     28.03271     17.66582
O      18.01136     28.66171     16.52983
C      17.81336     26.52971     17.64083
C      18.27836     26.22071     19.06783
N      17.47936     25.15371     19.72882
C      18.07036     23.91771     20.00583
O      19.25536     23.73471     19.71383
N      17.33136     22.96371     20.60183
C      16.05536     23.19271     20.90882
N      15.36336     22.20071     21.49282
C      15.43336     24.43671     20.63083
C      16.17136     25.38071     20.03882
H      17.99594     29.93164     20.52869
H      17.61533     30.65466     18.98282
H      19.21896     28.80160     18.63276
H      16.39369     28.18370     17.72543
H      18.62332     26.31426     16.94920
H      16.95832     25.93278     17.34720
H      19.29573     25.81886     19.00518
H      14.37183     22.33032     21.67046
H      15.74292     21.27839     21.67291
H      14.38187     24.57483     20.90118
H      15.72859     26.32484     19.75077
P      17.03536     29.30671     15.43083
O      16.87336     30.79171     15.65683
O      15.71436     28.57171     15.47983
O      17.83536     29.05071     14.01783
C      19.21036     29.30471     13.96082
C      19.91736     28.24671     13.08482
O      19.93636     27.09471     13.66782
C      19.13536     28.02271     11.72882
O      20.03336     27.69371     10.75583
C      18.24236     26.85871     12.00383
C      19.01536     26.11071     12.80583
N      18.28836     25.31671     13.73783
C      16.95236     25.37571     13.89382
N      16.63836     24.48971     14.85983
C      17.76336     23.90471     15.28683
C      18.08236     22.83271     16.34282
O      17.23736     22.34171     16.99783
N      19.43136     22.41671     16.56083
C      20.49536     23.00771     15.79683
N      20.18836     24.01271     14.78983
C      18.78536     24.43471     14.57582
H      19.64343     29.28990     14.95123
H      19.37141     30.30186     13.53320
H      20.90547     28.67494     12.88339
H      18.60697     28.92650     11.38201
H      17.98313     26.31373     11.09429
H      17.27433     27.20318     12.39302
H      19.73271     25.46210     12.27408
H      16.23827     26.03264     13.40271
H      21.51309     22.70950     15.94466
P      20.78336     28.85071      9.92282
O      20.04536     30.11571     10.16082
O      21.00236     28.31971      8.54482
O      22.19736     29.01771     10.66883
C      23.21936     28.02071     10.53582
C      24.20536     28.14271     11.68283
O      23.60836     27.61171     12.87883
C      25.52236     27.37671     11.51383
O      26.57036     28.27971     11.14983
C      25.77336     26.73071     12.90182
C      24.64736     27.30171     13.76583
N      24.13636     26.38271     14.79383
C      24.49836     25.07571     14.99683
N      23.87136     24.50071     15.99982
C      23.03636     25.49471     16.48882
C      22.10636     25.52671     17.55683
N      21.85436     24.48371     18.34883
N      21.43736     26.67971     17.77183
C      21.69036     27.72971     16.97783
N      22.53836     27.82171     15.95282
C      23.18736     26.66171     15.75782
H      23.74769     28.18604      9.58698
H      22.74623     27.03606     10.49362
H      24.39842     29.20943     11.77173
H      25.47827     26.57414     10.74930
H      26.37954     28.66962     10.27494
H      26.75073     27.04797     13.28178
H      25.74555     25.64730     12.87491
H      24.99194     28.19491     14.30167
H      25.25014     24.56908     14.41121
H      21.21861     24.56471     19.12835
H      22.35901     23.59606     18.23031
H      21.13270     28.65783     17.21136
O      14.20736      9.83671     15.66483
C      14.95736      9.29771     14.57483
C      16.11236     10.21171     14.20782
O      15.73736     11.59871     14.44483
C      17.37636      9.98771     15.02682
O      18.50236     10.36471     14.29282
C      17.17336     10.97471     16.16382
C      16.62836     12.16271     15.38982
N      15.87936     13.13171     16.23783
C      16.29836     14.46571     16.32682
O      17.29636     14.83571     15.67183
N      15.59436     15.32271     17.13882
C      14.50736     14.86871     17.80683
N      13.83136     15.72671     18.59082
C      14.09636     13.51471     17.72783
C      14.79836     12.69071     16.94782
H      13.45172      9.26562     15.82635
H      14.34421      9.14941     13.66402
H      15.35532      8.29638     14.81190
H      16.35611     10.12068     13.14681
H      17.46558      8.92205     15.32079
H      18.12482     11.25734     16.60299
H      16.47763     10.63130     16.94487
H      17.39671     12.76052     14.91745
H      14.11085     16.71243     18.62353
H      12.98794     15.48740     19.11939
H      13.21490     13.13067     18.23433
H      14.48590     11.64248     16.83634
P      19.82536      9.45371     14.25082
O      19.44936      8.02371     14.14283
O      20.68736      9.90571     15.36882
O      20.47236      9.92671     12.88182
C      20.91936     11.27171     12.76083
C      21.74636     11.41771     11.51482
O      20.94036     11.05371     10.39382
C      22.19036     12.83271     11.19382
O      23.22636     12.77971     10.23682
C      20.92436     13.42671     10.56983
C      20.35436     12.21471      9.83082
N      18.90236     12.08071      9.82082
C      18.10636     11.40771     10.70982
N      16.82936     11.42371     10.38183
C      16.80236     12.11771      9.18283
C      15.75636     12.47471      8.29482
N      14.46936     12.17771      8.49382
N      16.08736     13.17271      7.20183
C      17.36536     13.47271      6.99083
N      18.42336     13.19171      7.73282
C      18.07136     12.51271      8.82483
H      21.50514     11.51650     13.65534
H      20.09864     12.00236     12.77299
H      22.61892     10.75729     11.60234
H      22.49354     13.36657     12.11072
H      21.12315     14.24578      9.85694
H      20.23724     13.75787     11.36214
H      20.62276     12.25734      8.77545
H      18.48262     10.89597     11.60069
H      13.74927     12.49935      7.82841
H      14.21356     11.63434      9.32009
H      17.49846     14.00680      6.03848
P      24.74936     13.08371     10.63383
O      25.51636     12.66071      9.45082
O      25.06136     12.48771     11.93882
O      24.83436     14.68171     10.80282
C      24.62936     15.58871      9.69082
C      24.10336     16.91271     10.21782
O      22.73436     16.76171     10.64182
C      24.87036     17.38571     11.42883
O      25.91636     18.23771     11.02783
C      23.81636     18.13771     12.25683
C      22.47536     17.57571     11.77083
N      21.78636     16.70471     12.78082
C      20.48336     17.00871     13.19382
O      19.92236     18.01171     12.73582
N      19.87336     16.19271     14.08883
C      20.50936     15.10471     14.55383
N      19.86736     14.32571     15.44283
C      21.83336     14.78171     14.14182
C      22.42936     15.60471     13.26783
H      23.88967     15.13323      8.98720
H      25.52664     15.74809      9.08855
H      24.13762     17.60645      9.35254
H      25.25065     16.52766     12.00395
H      23.87412     19.21981     12.11478
H      23.98702     17.97447     13.30977
H      21.74048     18.34599     11.51049
H      18.91113     14.59671     15.69369
H      20.25298     13.47153     15.83060
H      22.36201     13.89916     14.54688
H      23.41007     15.37336     12.88621
P      27.17836     18.46671     11.99483
O      28.17336     19.24771     11.22482
O      27.56536     17.15371     12.56182
O      26.62536     19.38171     13.18283
C      26.18436     20.70571     12.91883
C      25.43036     21.25171     14.11283
O      24.19436     20.53371     14.25183
C      26.12036     21.05171     15.44582
O      27.05136     22.10671     15.67782
C      24.95236     21.11471     16.43283
C      23.76936     20.60771     15.59482
N      23.28036     19.27471     16.03782
C      21.90936     19.07271     16.21482
O      21.12036     19.98271     15.92782
N      21.47836     17.86871     16.65282
C      22.35536     16.89971     16.93082
N      21.87336     15.72771     17.36782
C      23.76136     17.09271     16.77883
C      24.17736     18.28771     16.34382
H      25.50670     20.71538     12.03397
H      27.02065     21.34633     12.64441
H      25.24926     22.32618     13.92314
H      26.63662     20.08821     15.55473
H      24.74554     22.10402     16.82972
H      25.12740     20.48633     17.33112
H      22.88014     21.23167     15.68922
H      20.87057     15.60073     17.47984
H      22.49993     14.98154     17.60888
H      24.49372     16.32356     16.96874
H      25.23774     18.48788     16.19649
P      28.18236     21.92771     16.79683
O      29.14836     23.03671     16.59982
O      28.62036     20.51571     16.73882
O      27.42136     22.19671     18.17282
C      28.01736     21.87071     19.41582
C      27.28036     22.57571     20.54482
O      27.30036     24.00771     20.30482
C      25.79736     22.22271     20.70082
O      25.42736     22.48871     22.03182
C      25.15236     23.23871     19.76583
C      25.96636     24.46671     20.15282
N      25.95536     25.58071     19.14482
C      25.10536     26.64671     19.33582
O      24.32036     26.71471     20.26082
N      25.19036     27.62571     18.38083
C      26.02936     27.65671     17.28782
O      26.02336     28.58271     16.48982
C      26.91036     26.51771     17.15083
C      27.86936     26.44071     15.99982
C      26.83636     25.54571     18.07982
H      29.10975     22.09816     19.39644
H      27.99058     20.78026     19.52296
H      27.76228     22.33993     21.51172
H      25.51227     21.20831     20.40562
H      25.26857     22.95947     18.72602
H      24.08454     23.33387     19.91627
H      25.51778     24.94569     21.03573
H      24.51548     28.40620     18.47952
H      27.64929     25.54395     15.42763
H      28.90353     26.43419     16.33712
H      27.75226     27.30092     15.32457
H      27.49216     24.68606     17.99044
P      24.58836     21.43971     22.90282
O      23.99836     20.36771     22.06582
O      23.71036     22.25171     23.78382
O      25.70336     20.75671     23.81783
C      26.49236     21.52671     24.69382
C      26.66036     20.78871     26.00483
O      25.53336     21.09971     26.84682
C      26.68636     19.27571     25.84682
O      28.02036     18.78671     25.99383
C      25.74836     18.72171     26.93483
C      25.07836     19.95571     27.53882
N      23.61236     19.93971     27.47282
C      22.82036     20.65071     26.60983
N      21.53236     20.45471     26.78683
C      21.47336     19.55271     27.83483
C      20.39536     18.94371     28.49783
N      19.11336     19.16871     28.17982
N      20.68236     18.08771     29.50382
C      21.96536     17.86671     29.81582
N      23.06236     18.38071     29.26982
C      22.74636     19.22271     28.27183
H      26.00207     22.48924     24.85102
H      27.48137     21.70710     24.22017
H      27.61501     21.08551     26.49832
H      26.36714     18.98639     24.84151
H      26.26474     18.09683     27.65019
H      24.98703     18.08700     26.49219
H      25.36143     20.07833     28.60470
H      23.24208     21.31901     25.85995
H      18.87264     19.79693     27.40095
H      18.35767     18.71475     28.66096
H      22.12552     17.10412     30.57728
P      28.65736     17.88271     24.82483
O      30.09036     17.50571     25.12482
O      28.52036     18.64271     23.52782
O      27.71636     16.53471     24.80983
C      27.85136     15.65171     25.88482
C      26.55836     14.81771     26.03082
O      25.55736     15.59971     26.28782
C      26.20336     14.04371     24.69382
O      25.73236     12.79971     25.04082
C      25.11036     14.88071     24.13182
C      24.43036     15.16871     25.25282
N      23.42136     16.14771     25.02883
C      23.61636     17.19071     24.19382
N      22.47736     17.91471     24.17483
C      21.59436     17.31771     24.97582
C      20.14336     17.64271     25.36883
O      19.59436     18.59071     24.92583
N      19.43136     16.79271     26.27583
C      20.07736     15.63171     26.81582
N      21.45336     15.33171     26.44283
C      22.19136     16.21771     25.50382
H      28.00489     16.23515     26.79335
H      28.73480     14.99658     25.73680
H      26.75121     14.00902     26.76494
H      27.02282     13.98884     23.96960
H      24.49042     14.33041     23.43460
H      25.49926     15.74401     23.57711
H      23.89832     14.34929     25.73942
H      24.48100     17.46888     23.57900
H      18.45962     16.98800     26.50591
H      19.50172     15.00544     27.50796
P      25.34836     11.69371     23.92982
O      25.38036     10.37771     24.60482
O      26.14836     11.92271     22.70882
O      23.84136     12.02671     23.53782
C      22.82336     11.99671     24.49783
C      21.57636     12.62771     23.92682
O      21.85036     13.99571     23.61283
C      21.11436     12.00371     22.62082
O      20.17036     11.00571     22.91483
C      20.47236     13.18271     21.86082
C      20.96936     14.42971     22.61283
N      21.70236     15.42471     21.78182
C      21.12436     16.66471     21.52883
O      20.00636     16.90471     21.97683
N      21.81436     17.57871     20.79782
C      23.02136     17.28871     20.33783
N      23.64636     18.22071     19.61883
C      23.64036     16.02771     20.58982
C      22.95336     15.13471     21.31582
H      23.12388     12.60834     25.36012
H      22.61932     10.98457     24.83954
H      20.75769     12.59908     24.69908
H      21.97300     11.61913     22.04985
H      20.74475     13.24737     20.78936
H      19.37594     13.11839     21.81653
H      20.13086     14.98656     23.05533
H      24.58928     18.08701     19.24782
H      23.15346     19.09061     19.38557
H      24.62319     15.84533     20.15643
H      23.36192     14.13495     21.53077
P      20.35736      9.51171     22.36182
O      21.10936      8.69271     23.38383
O      21.07336      9.56671     21.03082
O      18.81536      8.98371     22.13683
C      17.85036      9.24171     23.11883
C      16.51136      9.64171     22.43983
O      16.59936     10.87071     22.04582
C      16.21236      8.80371     21.13083
O      14.87236      8.74371     20.87782
C      16.77736      9.63871     20.03782
C      16.46436     10.88071     20.44782
N      17.34136     11.85671     19.88582
C      18.45536     11.51971     19.20983
N      19.05736     12.66471     18.81683
C      18.32136     13.68571     19.25083
C      18.46436     15.21271     19.13482
O      19.37336     15.69471     18.54882
N      17.47836     16.05271     19.73783
C      16.35436     15.49671     20.41982
N      16.22636     14.05871     20.53782
C      17.25436     13.17371     19.92483
H      18.12033     10.03197     23.82093
H      17.72114      8.30548     23.70098
H      15.71356      9.50996     23.19372
H      16.61855      7.78429     21.16365
H      16.36953      9.38375     19.03133
H      17.85869      9.50070     20.01177
H      15.43142     11.15929     20.26716
H      18.75015     10.51572     18.98386
H      15.60757     16.11007     20.90553
P      13.96336      7.56671     21.48783
O      14.84936      6.42871     21.83083
O      12.84336      7.37671     20.53382
O      13.38836      8.20571     22.83483
C      12.44936      9.28371     22.76883
C      12.50136     10.11771     24.03382
O      13.59036     11.07271     23.93983
C      11.23536     10.94371     24.33282
O      10.75736     10.65671     25.65682
C      11.70836     12.39871     24.21182
C      13.18036     12.25771     24.56582
N      14.02836     13.36471     24.11482
C      13.61836     14.53771     23.53482
N      14.60336     15.35471     23.23383
C      15.74036     14.67871     23.66083
C      17.11236     15.01571     23.63283
N      17.57436     16.16571     23.12983
N      17.99136     14.11471     24.13283
C      17.52036     12.95871     24.63882
N      16.25436     12.53371     24.72582
C      15.40636     13.44871     24.20683
H      11.45118      8.88343     22.56221
H      12.71239      9.90905     21.91378
H      12.70705      9.40160     24.84883
H      10.45467     10.76098     23.57514
H      10.45281      9.74608     25.72824
H      11.10161     13.02339     24.86043
H      11.48483     12.75231     23.19506
H      13.23304     12.24261     25.65187
H      12.58416     14.74736     23.31500
H      18.58504     16.33733     23.05287
H      16.97026     16.85271     22.69318
H      18.25734     12.25234     24.98614
Ag     16.22736     19.37671     15.17083
Ag     17.19336     20.04971     17.71482
Ag     18.21036     20.90471     20.26283
Ag     18.99136     22.29871     23.03182
Ag     18.87036     19.73571     15.25982
Ag     19.85936     20.93571     17.99982
Ag     20.83336     21.80371     20.99982
Ag     21.61736     22.48871     23.66282
Cl     16.63810     19.18721     22.25339
O       6.77536     16.97871     11.03683
H       6.94766     16.08116     10.72988
H       5.94578     17.23683     10.60358
O      13.02536     24.54871     13.62282
H      12.18529     24.32174     14.04609
H      13.34905     25.30114     14.15734
O      12.31936     15.53471     14.57483
H      12.70341     14.77756     15.06244
H      12.21171     15.14016     13.67683
O      18.46236     19.77071      9.28283
H      18.10732     19.97425      8.41432
H      18.61680     18.82209      9.31391
O      23.18536     27.16771      6.90083
H      23.50185     27.18874      5.99440
H      23.23116     28.08285      7.19284
O      22.36536     24.82571     12.89182
H      21.49585     24.56840     12.53855
H      22.62577     24.05255     13.40173
O      23.70436     22.78671     11.80882
H      24.26815     22.56123     12.54744
H      23.51010     21.95634     11.35222
Ag     17.93236     17.17371     14.92083
Ag     16.38736     17.47171     17.15882
Ag     17.77436     18.23671     19.89282
Ag     20.19436     20.70471     24.87182
Ag     19.20836     18.05271     17.46983
Ag     20.35736     19.14171     20.03283
Ag     21.81036     19.90871     22.71782
Ag     19.15036     19.52471     22.54383
Cl     22.36563     21.27456     18.95100
O      21.19336     12.04571     16.52482
H      21.99025     12.50507     16.20635
H      21.11773     12.26985     17.46988
O      14.72236     10.16671     11.13783
H      15.68415     10.36885     11.22129
H      14.48567      9.24410     11.26308
O      26.57336     16.41471     14.93283
H      27.14932     15.73936     15.31493
H      26.99529     16.71792     14.07058
O      11.89436     10.21971     16.98083
H      11.84055      9.28404     16.72249
H      12.21885     10.25582     17.88373
O      25.60736     18.16171     21.99483
H      26.39101     17.59761     21.91586
H      25.38337     18.49431     21.12576
O      16.84236      6.85071     13.85983
H      16.87268      5.99903     14.31208
H      15.98105      6.79499     13.40067
O      24.93236     22.76571      9.30682
H      24.26244     22.70910      8.58732
H      25.12215     21.84528      9.57237
