# Supplementary material for: Correlating the Crystal Structure and Optical Response of DNA-Stabilized Ag16Cl2 Clusters
Source: J Phys Chem C Nanomater Interfaces. 2025 Aug 28;129(36):16155–63. doi: 10.1021/acs.jpcc.5c02959 (PMC12604614; doi:10.1021/acs.jpcc.5c02959)
Supplement: Supplementary file 2 [file jp5c02959_si_002.zip › Coordinates/Sub-cluster_A_PBE_optimized_Ag16Cl2-DNA2_q-12.xyz]

634
Model[1]: Jmol 16.1.45  2023-11-05 21:31
O      17.18000     23.82700      8.37100
C      15.89300     23.43800      7.89600
C      15.16700     22.56200      8.91000
O      16.10500     21.71200      9.62800
C      14.39900     23.33700      9.97600
O      13.30100     22.55700     10.42500
C      15.47400     23.43900     11.07200
C      16.03300     22.02000     11.00300
N      17.39800     21.79100     11.58900
C      17.53700     21.03300     12.76100
O      16.51900     20.68400     13.38200
N      18.78600     20.79200     13.24100
C      19.86100     21.20700     12.56200
N      21.07800     20.92900     13.06900
C      19.73800     21.91700     11.33300
C      18.50200     22.16300     10.87900
H      15.98802     22.92474      6.92881
H      15.23966     24.30167      7.68956
H      17.57849     24.41154      7.69683
H      14.48266     21.94686      8.31839
H      14.09091     24.30454      9.58533
H      15.07347     23.68082     12.04202
H      16.23461     24.18156     10.83683
H      15.35541     21.32560     11.50704
H      21.18767     20.35619     13.90156
H      21.93626     21.23053     12.62203
H      20.59174     22.21185     10.73787
H      18.32269     22.70349      9.96045
P      11.80600     22.85900      9.90500
O      11.88300     23.14300      8.45700
O      11.14700     23.81800     10.82700
O      11.09500     21.44200     10.04800
C      10.85500     20.91200     11.33600
C       9.89500     19.73900     11.28200
O      10.54000     18.68100     10.52500
C       9.62700     19.11400     12.63700
O       8.43000     18.37000     12.62500
C      10.85300     18.23000     12.84700
C      11.25400     17.84300     11.42100
N      12.68200     18.04600     11.18300
C      13.25900     18.89000     10.26900
N      14.57300     18.91500     10.32400
C      14.87500     18.09400     11.40000
C      16.09300     17.71400     11.99100
N      17.28700     18.14000     11.56200
N      16.04300     16.87200     13.04000
C      14.85400     16.44600     13.46900
N      13.64700     16.73400     13.00200
C      13.72500     17.57000     11.95500
H      10.48958     21.71366     12.00153
H      11.77240     20.59458     11.84941
H       8.99451     20.00077     10.73242
H       9.53248     19.88087     13.40263
H      10.61984     17.39254     13.51499
H      11.63266     18.77733     13.37841
H      11.01096     16.79145     11.22997
H      14.85956     15.78237     14.31507
H      18.18887     17.88164     12.01047
H      17.33135     18.75117     10.74787
H      12.63119     19.48204      9.58714
P       7.15700     18.92300     13.42600
O       6.00000     18.11300     12.96700
O       7.14500     20.39900     13.27900
O       7.52200     18.57200     14.94100
C       7.62900     17.21300     15.32500
C       8.72800     16.98800     16.35900
O      10.01900     17.22300     15.75100
C       8.69000     17.88400     17.58500
O       7.94900     17.21600     18.58300
C      10.17200     18.05700     17.98100
C      10.94800     17.70400     16.70600
N      11.73700     18.84000     16.09000
C      13.13100     18.71600     15.90900
O      13.71100     17.68800     16.27900
N      13.81200     19.73800     15.33100
C      13.17100     20.83900     14.94900
N      13.89600     21.82100     14.38800
C      11.76100     20.98700     15.12700
C      11.09100     19.97500     15.69000
H       6.64759     16.89510     15.69879
H       7.79398     16.57521     14.42728
H       8.64170     15.93396     16.69084
H       8.25844     18.87690     17.43575
H      10.49159     17.33297     18.73147
H      10.38188     19.05748     18.35391
H      11.72732     16.93815     16.92733
H      14.89500     21.71067     14.28596
H      13.48862     22.68572     14.04569
H      11.26425     21.90890     14.80377
H      10.01124     19.99188     15.81883
P       7.49600     17.95500     19.93100
O       6.48600     17.08300     20.56100
O       7.15800     19.36700     19.63100
O       8.85000     17.94000     20.77900
C       9.40200     16.68600     21.16600
C      10.83800     16.83000     21.64100
O      11.70500     17.12900     20.53000
C      11.08500     17.95800     22.61100
O      10.76600     17.53100     23.91000
C      12.59000     18.19900     22.45500
C      12.86100     17.76900     21.00800
N      13.20200     18.89200     20.09600
C      14.33800     18.79900     19.25600
O      15.05500     17.77400     19.29100
N      14.62200     19.84100     18.42900
C      13.83300     20.92300     18.41400
N      14.16300     21.93100     17.59100
C      12.67900     21.02300     19.24400
C      12.40000     19.99400     20.05600
H       8.78032     16.19558     21.93114
H       9.38185     15.93487     20.36515
H      11.12567     15.90253     22.15606
H      10.50746     18.86681     22.40356
H      13.11215     17.54189     23.16865
H      12.86456     19.24209     22.66944
H      13.74172     17.12955     21.00032
H      14.97789     21.84066     16.96595
H      13.61542     22.78741     17.58916
H      12.10511     21.94883     19.23364
H      11.50169     19.98742     20.65586
P      10.61700     18.60700     25.08700
O       9.96000     17.92800     26.23100
O      10.01500     19.82700     24.49400
O      12.13500     18.93000     25.47600
C      12.43400     20.04000     26.28600
C      13.85200     19.95700     26.82500
O      14.02200     18.69100     27.51200
C      14.97500     19.98800     25.79800
O      16.12100     20.49300     26.45200
C      15.14700     18.50800     25.48100
C      15.05200     17.94500     26.88700
N      14.68700     16.49900     26.97000
C      15.66400     15.57200     27.23600
O      16.83600     15.86400     27.36900
N      15.22000     14.28000     27.32400
C      13.91200     13.83800     27.19100
O      13.60500     12.65400     27.28600
C      12.93500     14.86900     26.93000
C      11.48900     14.51800     26.77000
C      13.36700     16.13100     26.82900
H      12.27458     20.97529     25.71889
H      11.74404     20.09456     27.12924
H      13.98904     20.80596     27.50687
H      14.73216     20.60493     24.93972
H      16.09363     18.27602     24.96931
H      14.34715     18.14076     24.82899
H      16.00714     18.03274     27.38640
H      15.96630     13.60044     27.49811
H      12.63963     16.91527     26.60119
H      11.12175     14.08646     27.73065
H      11.35337     13.81533     25.96458
H      10.88363     15.41958     26.59403
P      17.06200     21.60200     25.77700
O      16.72500     21.72500     24.33900
O      18.43400     21.25500     26.21700
O      16.60100     22.96400     26.45500
C      16.63100     23.10400     27.85800
C      17.14000     24.47000     28.20300
O      18.57300     24.40100     28.18400
C      16.74200     25.53400     27.18300
O      15.70200     26.36300     27.69600
C      18.01200     26.33100     26.89600
C      19.12100     25.54100     27.57700
N      20.16200     25.09400     26.65800
C      20.39500     23.81600     26.22600
N      21.39200     23.72300     25.37800
C      21.80200     25.03500     25.20200
C      22.81600     25.61900     24.42100
N      23.62900     24.91900     23.62400
N      22.96100     26.95600     24.48300
C      22.15200     27.65700     25.27800
N      21.16900     27.22200     26.06100
C      21.04400     25.89100     25.97200
H      15.60553     22.96430     28.25385
H      17.23222     22.32996     28.36491
H      16.74466     24.77893     29.17139
H      16.34997     25.02666     26.31260
H      17.96489     27.36471     27.25360
H      18.21576     26.39163     25.83054
H      19.59401     26.14638     28.36634
H      22.31923     28.73090     25.32203
H      23.55859     23.91260     23.55323
H      24.30073     25.40833     23.04462
H      19.82681     22.96398     26.59762
P      14.36500     26.57500     26.82600
O      13.33700     27.37800     27.59000
O      13.81100     25.23700     26.37900
O      14.87200     27.37800     25.49600
C      15.24600     28.71600     25.59900
C      16.17300     29.02700     24.40800
O      17.12100     28.15400     24.39400
C      15.39900     28.85800     23.03500
O      15.74800     29.86600     22.16800
C      15.90200     27.54400     22.52800
C      17.19200     27.65300     22.88100
N      17.96500     26.45500     22.80300
C      17.54000     25.26600     23.26700
N      18.53100     24.37000     23.04100
C      19.54800     24.99800     22.45400
C      20.93100     24.54200     21.95400
O      21.30300     23.41000     22.06000
N      21.79300     25.52300     21.35100
C      21.37900     26.89400     21.21700
N      20.07800     27.31700     21.69400
C      19.18300     26.30800     22.32100
H      14.35247     29.35364     25.57683
H      15.73689     28.94653     26.57048
H      16.48553     30.08569     24.45479
H      14.32344     28.85067     23.18181
H      15.74061     27.49002     21.43347
H      15.34931     26.70927     22.94420
H      17.73099     28.41269     22.29808
H      22.71323     25.26620     21.00666
H      22.05449     27.61363     20.76036
H      16.58182     25.03210     23.69635
P      15.02100     30.00100     20.73600
O      15.22200     31.39300     20.27500
O      13.65300     29.45200     20.87700
O      15.85100     29.04000     19.76100
C      17.22200     29.30000     19.51000
C      17.89300     28.10700     18.85100
O      17.87500     26.98200     19.75100
C      17.20000     27.60400     17.59800
O      17.72800     28.23300     16.46200
C      17.53000     26.10100     17.57300
C      17.99500     25.79200     19.00000
N      17.19600     24.72500     19.66100
C      17.78700     23.48900     19.93800
O      18.97200     23.30600     19.64600
N      17.04800     22.53500     20.53400
C      15.77200     22.76400     20.84100
N      15.08000     21.77200     21.42500
C      15.15000     24.00800     20.56300
C      15.88800     24.95200     19.97100
H      17.33488     30.18026     18.85320
H      17.73584     29.57867     20.42388
H      18.94724     28.36418     18.61181
H      16.10801     27.73826     17.60836
H      18.33804     25.90964     16.84530
H      16.70070     25.50037     17.21124
H      19.01277     25.41076     18.98877
H      14.11119     21.95369     21.66274
H      15.48631     20.85856     21.65809
H      14.10081     24.17579     20.76469
H      15.48356     25.92416     19.73507
P      16.75200     28.87800     15.36300
O      16.59000     30.36300     15.58900
O      15.43100     28.14300     15.41200
O      17.55200     28.62200     13.95000
C      18.92700     28.87600     13.89300
C      19.63400     27.81800     13.01700
O      19.65300     26.66600     13.60000
C      18.85200     27.59400     11.66100
O      19.75000     27.26500     10.68800
C      17.95900     26.43000     11.93600
C      18.73200     25.68200     12.73800
N      18.00500     24.88800     13.67000
C      16.66900     24.94700     13.82600
N      16.35500     24.06100     14.79200
C      17.48000     23.47600     15.21900
C      17.79900     22.40400     16.27500
O      16.95400     21.91300     16.93000
N      19.14800     21.98800     16.49300
C      20.21200     22.57900     15.72900
N      19.90500     23.58400     14.72200
C      18.50200     24.00600     14.50800
H      19.08751     29.90240     13.51801
H      19.34387     28.84330     14.91011
H      20.67050     28.21335     12.86435
H      18.30956     28.48734     11.36094
H      17.71839     25.91120     10.99258
H      17.03338     26.77259     12.38255
H      19.46828     25.02974     12.25531
H      21.23187     22.31597     15.93015
H      15.97008     25.53429     13.26921
P      20.50000     28.42200      9.85500
O      19.76200     29.68700     10.09300
O      20.71900     27.89100      8.47700
O      21.91400     28.58900     10.60100
C      22.93600     27.59200     10.46800
C      23.92200     27.71400     11.61500
O      23.32500     27.18300     12.81100
C      25.23900     26.94800     11.44600
O      26.28700     27.85100     11.08200
C      25.49000     26.30200     12.83400
C      24.36400     26.87300     13.69800
N      23.85300     25.95400     14.72600
C      24.21500     24.64700     14.92900
N      23.58800     24.07200     15.93200
C      22.75300     25.06600     16.42100
C      21.82300     25.09800     17.48900
N      21.57100     24.05500     18.28100
N      21.15400     26.25100     17.70400
C      21.40700     27.30100     16.91000
N      22.25500     27.39300     15.88500
C      22.90400     26.23300     15.69000
H      22.45890     26.60823     10.48107
H      23.44037     27.73027      9.49000
H      24.18586     28.77629     11.75779
H      25.17382     26.21770     10.61788
H      26.04586     28.22488     10.22066
H      26.46384     26.51818     13.26801
H      25.42291     25.21849     12.75844
H      24.69027     27.74689     14.28154
H      20.82251     28.20925     17.09233
H      20.82116     24.14463     18.96597
H      22.04207     23.17465     18.10873
H      24.94138     24.16507     14.29208
O      13.92400      9.40800     15.59700
C      14.67400      8.86900     14.50700
C      15.82900      9.78300     14.14000
O      15.45400     11.17000     14.37700
C      17.09300      9.55900     14.95900
O      18.21900      9.93600     14.22500
C      16.89000     10.54600     16.09600
C      16.34500     11.73400     15.32200
N      15.59600     12.70300     16.17000
C      16.01500     14.03700     16.25900
O      17.01300     14.40700     15.60400
N      15.31100     14.89400     17.07100
C      14.22400     14.44000     17.73900
N      13.54800     15.29800     18.52300
C      13.81300     13.08600     17.66000
C      14.51500     12.26200     16.88000
H      15.09253      7.89886     14.79157
H      13.99942      8.77365     13.64498
H      13.23535      8.76861     15.81781
H      16.08973      9.65648     13.08787
H      17.21279      8.53130     15.30839
H      17.84068     10.76340     16.58109
H      16.20290     10.15410     16.83871
H      17.11428     12.35929     14.88077
H      13.84715     16.27410     18.61234
H      12.73136     14.94681     18.99055
H      12.97473     12.71916     18.22708
H      14.24989     11.21723     16.81469
P      19.54200      9.02500     14.18300
O      19.16600      7.59500     14.07500
O      20.40400      9.47700     15.30100
O      20.18900      9.49800     12.81400
C      20.63600     10.84300     12.69300
C      21.46300     10.98900     11.44700
O      20.65700     10.62500     10.32600
C      21.90700     12.40400     11.12600
O      22.94300     12.35100     10.16900
C      20.64100     12.99800     10.50200
C      20.07100     11.78600      9.76300
N      18.61900     11.65200      9.75300
C      17.82300     10.97900     10.64200
N      16.54600     10.99500     10.31400
C      16.51900     11.68900      9.11500
C      15.47300     12.04600      8.22700
N      14.18600     11.74900      8.42600
N      15.80400     12.74400      7.13400
C      17.08200     13.04400      6.92300
N      18.14000     12.76300      7.66500
C      17.78800     12.08400      8.75700
H      19.74917     11.49889     12.63788
H      21.21937     11.13921     13.55411
H      22.30613     10.27652     11.49301
H      22.20575     12.96746     12.00906
H      20.82757     13.84052      9.83200
H      19.95074     13.35255     11.26216
H      20.32958     11.86374      8.69936
H      17.32020     13.60217      6.01995
H      13.50893     11.98727      7.70076
H      13.85939     11.23416      9.22443
H      18.22556     10.49740     11.51094
P      24.46600     12.65500     10.56600
O      25.23300     12.23200      9.38300
O      24.77800     12.05900     11.87100
O      24.55100     14.25300     10.73500
C      24.34600     15.16000      9.62300
C      23.82000     16.48400     10.15000
O      22.45100     16.33300     10.57400
C      24.58700     16.95700     11.36100
O      25.63300     17.80900     10.96000
C      23.53300     17.70900     12.18900
C      22.19200     17.14700     11.70300
N      21.50300     16.27600     12.71300
C      20.20000     16.58000     13.12600
O      19.63900     17.58300     12.66800
N      19.59000     15.76400     14.02100
C      20.22600     14.67600     14.48600
N      19.58400     13.89700     15.37500
C      21.55000     14.35300     14.07400
C      22.14600     15.17600     13.20000
H      23.69164     14.70506      8.84342
H      25.29737     15.32644      9.08855
H      23.92768     17.25676      9.34086
H      25.03192     16.10089     11.88185
H      23.56185     18.77620     11.99933
H      23.68433     17.54652     13.26540
H      21.45014     17.91012     11.48807
H      18.60667     14.08737     15.66368
H      20.06951     13.11615     15.80734
H      22.06070     13.46052     14.41713
H      23.17270     14.96020     12.87487
P      26.89500     18.03800     11.92700
O      27.89000     18.81900     11.15700
O      27.28200     16.72500     12.49400
O      26.34200     18.95300     13.11500
C      25.90100     20.27700     12.85100
C      25.14700     20.82300     14.04500
O      23.91100     20.10500     14.18400
C      25.83700     20.62300     15.37800
O      26.76800     21.67800     15.61000
C      24.66900     20.68600     16.36500
C      23.48600     20.17900     15.52700
N      22.99700     18.84600     15.97000
C      21.62600     18.64400     16.14700
O      20.83700     19.55400     15.86000
N      21.19500     17.44000     16.58500
C      22.07200     16.47100     16.86300
N      21.59000     15.29900     17.30000
C      23.47800     16.66400     16.71100
C      23.89400     17.85900     16.27600
H      25.20158     20.33532     11.99715
H      26.75599     20.95492     12.63444
H      24.94175     21.90132     13.89515
H      26.40800     19.67979     15.41654
H      24.53773     21.72135     16.68246
H      24.79753     20.11070     17.31114
H      22.59589     20.82656     15.66158
H      20.58479     15.18036     17.46088
H      22.21298     14.56839     17.59507
H      24.19095     15.89024     16.95383
H      24.93821     18.12938     16.18271
P      27.89900     21.49900     16.72900
O      28.86500     22.60800     16.53200
O      28.33700     20.08700     16.67100
O      27.13800     21.76800     18.10500
C      27.73400     21.44200     19.34800
C      26.99700     22.14700     20.47700
O      27.01700     23.57900     20.23700
C      25.51400     21.79400     20.63300
O      25.14400     22.06000     21.96400
C      24.86900     22.81000     19.69800
C      25.68300     24.03800     20.08500
N      25.67200     25.15200     19.07700
C      24.82200     26.21800     19.26800
O      24.03700     26.28600     20.19300
N      24.90700     27.19700     18.31300
C      25.74600     27.22800     17.22000
O      25.74000     28.15400     16.42200
C      26.62700     26.08900     17.08300
C      27.58600     26.01200     15.93200
C      26.55300     25.11700     18.01200
H      28.77418     21.82108     19.36752
H      27.77307     20.35350     19.49376
H      27.53716     21.95632     21.40865
H      25.29975     20.74447     20.38103
H      23.80325     22.94601     19.88784
H      24.95670     22.56711     18.62750
H      25.30594     24.51190     21.00777
H      24.29593     27.99106     18.46891
H      27.16987     24.22264     17.96778
H      27.42014     25.13762     15.30426
H      28.63201     25.98873     16.31506
H      27.52396     26.89610     15.30160
P      24.30500     21.01100     22.83500
O      23.71500     19.93900     21.99800
O      23.42700     21.82300     23.71600
O      25.42000     20.32800     23.75000
C      26.20900     21.09800     24.62600
C      26.37700     20.36000     25.93700
O      25.25000     20.67100     26.77900
C      26.40300     18.84700     25.77900
O      27.73700     18.35800     25.92600
C      25.46500     18.29300     26.86700
C      24.79500     19.52700     27.47100
N      23.32900     19.51100     27.40500
C      22.53700     20.22200     26.54200
N      21.24900     20.02600     26.71900
C      21.19000     19.12400     27.76700
C      20.11200     18.51500     28.43000
N      18.83000     18.74000     28.11200
N      20.39900     17.65900     29.43600
C      21.68200     17.43800     29.74800
N      22.77900     17.95200     29.20200
C      22.46300     18.79400     28.20400
H      27.19541     21.22908     24.18490
H      25.78505     22.08548     24.82217
H      27.30167     20.73363     26.36994
H      26.03633     18.53025     24.80877
H      26.04514     17.76811     27.62295
H      24.69374     17.63201     26.47497
H      25.04606     19.61651     28.52753
H      21.81828     16.68281     30.54196
H      18.57879     19.37679     27.36186
H      18.09057     18.27541     28.62810
H      22.96128     20.87954     25.81369
P      28.37400     17.45400     24.75700
O      29.80700     17.07700     25.05700
O      28.23700     18.21400     23.46000
O      27.43300     16.10600     24.74200
C      27.56800     15.22300     25.81700
C      26.27500     14.38900     25.96300
O      25.27400     15.17100     26.22000
C      25.92000     13.61500     24.62600
O      25.44900     12.37100     24.97300
C      24.82700     14.45200     24.06400
C      24.14700     14.74000     25.18500
N      23.13800     15.71900     24.96100
C      23.33300     16.76200     24.12600
N      22.19400     17.48600     24.10700
C      21.31100     16.88900     24.90800
C      19.86000     17.21400     25.30100
O      19.31100     18.16200     24.85800
N      19.14800     16.36400     26.20800
C      19.79400     15.20300     26.74800
N      21.17000     14.90300     26.37500
C      21.90800     15.78900     25.43600
H      27.75645     15.80019     26.73956
H      28.43012     14.56366     25.70903
H      26.43594     13.60367     26.73433
H      26.78253     13.48395     23.94855
H      24.20958     13.94575     23.30757
H      25.28550     15.31787     23.55909
H      23.68055     13.85114     25.60778
H      18.18595     16.56016     26.48511
H      19.31791     14.57923     27.49496
H      24.20457     17.03058     23.55418
P      25.06500     11.26500     23.86200
O      25.09700      9.94900     24.53700
O      25.86500     11.49400     22.64100
O      23.55800     11.59800     23.47000
C      22.54000     11.56800     24.43000
C      21.29300     12.19900     23.85900
O      21.56700     13.56700     23.54500
C      20.83100     11.57500     22.55300
O      19.88700     10.57700     22.84700
C      20.18900     12.75400     21.79300
C      20.68600     14.00100     22.54500
N      21.41900     14.99600     21.71400
C      20.84100     16.23600     21.46100
O      19.72300     16.47600     21.90900
N      21.53100     17.15000     20.73000
C      22.73800     16.86000     20.27000
N      23.36300     17.79200     19.55100
C      23.35700     15.59900     20.52200
C      22.67000     14.70600     21.24800
H      22.81603     12.11799     25.33690
H      22.31002     10.52261     24.70774
H      20.46136     12.12287     24.57705
H      21.69179     11.14751     22.02234
H      20.47684     12.73740     20.74747
H      19.09062     12.71310     21.78765
H      19.83415     14.56952     22.93717
H      24.30736     17.63996     19.23169
H      22.95346     18.72277     19.37964
H      24.32468     15.33300     20.12769
H      23.05430     13.71844     21.51330
P      20.07400      9.08300     22.29400
O      20.82600      8.26400     23.31600
O      20.79000      9.13800     20.96300
O      18.53200      8.55500     22.06900
C      17.56700      8.81300     23.05100
C      16.22800      9.21300     22.37200
O      16.31600     10.44200     21.97800
C      15.92900      8.37500     21.06300
O      14.58900      8.31500     20.81000
C      16.49400      9.21000     19.97000
C      16.18100     10.45200     20.38000
N      17.05800     11.42800     19.81800
C      18.17200     11.09100     19.14200
N      18.77400     12.23600     18.74900
C      18.03800     13.25700     19.18300
C      18.18100     14.78400     19.06700
O      19.09000     15.26600     18.48100
N      17.19500     15.62400     19.67000
C      16.07100     15.06800     20.35200
N      15.94300     13.63000     20.47000
C      16.97100     12.74500     19.85700
H      17.83878      9.66181     23.69007
H      17.46432      7.92898     23.69222
H      15.47130      9.03563     23.16626
H      16.34088      7.34701     21.14309
H      16.08384      8.92704     18.98807
H      17.57304      9.03143     19.89115
H      15.12538     10.75688     20.24574
H      15.31012     15.69510     20.76972
H      18.58063     10.11889     18.97481
P      13.68000      7.13800     21.42000
O      14.56600      6.00000     21.76300
O      12.56000      6.94800     20.46600
O      13.10500      7.77700     22.76700
C      12.16600      8.85500     22.70100
C      12.21800      9.68900     23.96600
O      13.30700     10.64400     23.87200
C      10.95200     10.51500     24.26500
O      10.47400     10.22800     25.58900
C      11.42500     11.97000     24.14400
C      12.89700     11.82900     24.49800
N      13.74500     12.93600     24.04700
C      13.33500     14.10900     23.46700
N      14.32000     14.92600     23.16600
C      15.45700     14.25000     23.59300
C      16.82900     14.58700     23.56500
N      17.29100     15.73700     23.06200
N      17.70800     13.68600     24.06500
C      17.23700     12.53000     24.57100
N      15.97100     12.10500     24.65800
C      15.12300     13.02000     24.13900
H      11.14312      8.44094     22.54781
H      12.36557      9.44470     21.78821
H      12.37478      9.02554     24.82718
H      10.13961     10.27226     23.55144
H       9.64493     10.73162     25.71711
H      10.86734     12.61194     24.82474
H      11.26658     12.36689     23.14831
H      13.00518     11.74384     25.58660
H      17.98901     11.85882     24.96370
H      18.28509     15.92926     23.03375
H      16.62079     16.40940     22.68111
H      12.27885     14.32815     23.30016
Ag     15.94400     18.94800     15.10300
Ag     16.91000     19.62100     17.64700
Ag     17.92700     20.47600     20.19500
Ag     18.70800     21.87000     22.96400
Ag     18.58700     19.30700     15.19200
Ag     19.57600     20.50700     17.93200
Ag     20.55000     21.37500     20.93200
Ag     21.33400     22.06000     23.59500
Cl     16.33771     18.75761     22.20392
Ag     17.64900     16.74500     14.85300
Ag     16.10400     17.04300     17.09100
Ag     17.49100     17.80800     19.82500
Ag     19.91100     20.27600     24.80400
Ag     18.92500     17.62400     17.40200
Ag     20.07400     18.71300     19.96500
Ag     21.52700     19.48000     22.65000
Ag     18.86700     19.09600     22.47600
Cl     22.06537     20.82759     18.91664
