# Supplementary material for: Correlating the Crystal Structure and Optical Response of DNA-Stabilized Ag16Cl2 Clusters
Source: J Phys Chem C Nanomater Interfaces. 2025 Aug 28;129(36):16155–63. doi: 10.1021/acs.jpcc.5c02959 (PMC12604614; doi:10.1021/acs.jpcc.5c02959)
Supplement: Supplementary file 2 [file jp5c02959_si_002.zip › Coordinates/Sub-cluster_B_Explicit_H2O_PBE_optimized_Ag16Cl2-DNA2_q-12.xyz]

718
Model[1]: Jmol 16.1.45  2023-11-05 21:31
C      16.18000     24.36877      7.64371
O      17.00900     25.28577      8.36671
C      15.37800     23.48177      8.58371
O      16.27400     22.63477      9.35071
C      14.54400     24.22877      9.61471
O      13.43600     23.44677      9.98671
C      15.53400     24.31477     10.78071
C      16.10500     22.91377     10.72271
N      17.41900     22.69877     11.34471
C      17.53000     21.84277     12.43171
O      16.50000     21.39277     12.94471
N      18.75900     21.58477     12.93771
C      19.84100     22.09977     12.34371
N      21.03800     21.81277     12.85771
C      19.74300     22.93177     11.19971
C      18.53100     23.18377     10.72771
H      16.83023     23.74004      7.00270
H      15.44587     24.88686      7.00059
H      17.48092     25.87726      7.74740
H      14.77065     22.83328      7.96900
H      14.27307     25.24688      9.24851
H      15.04359     24.51589     11.72520
H      16.32791     25.02943     10.57818
H      15.43648     22.20625     11.21151
H      21.08007     21.20903     13.67926
H      21.86720     22.21823     12.44732
H      20.59062     23.35502     10.70157
H      18.37279     23.75623      9.82836
P      11.93300     23.81977      9.55271
C      10.99900     21.90777     11.03071
O      11.19100     22.42777      9.72371
C      10.01100     20.75977     10.99971
O      10.64900     19.66677     10.28671
C       9.69500     20.16777     12.35671
O       8.44700     19.48077     12.33971
C      10.86900     19.22277     12.61171
C      11.29600     18.80677     11.21271
N      15.97700     17.53477     13.00671
C      14.74500     17.20177     13.40871
N      13.57100     17.56677     12.90371
C      13.73500     18.37877     11.83471
C      14.93300     18.81877     11.31171
C      16.11300     18.36277     11.94171
N      17.34000     18.71677     11.54871
N      14.71600     19.64677     10.21771
C      13.40600     19.70677     10.12171
N      12.74800     18.91177     11.01771
O      11.84100     24.22477      8.13971
O      11.44800     24.74977     10.59771
H      10.67775     22.72151     11.70208
H      11.96511     21.57031     11.44943
H       9.13347     21.06108     10.44797
H       9.66395     20.94034     13.15447
H      10.56484     18.37788     13.21014
H      11.70121     19.67967     13.17029
H      11.07200     17.75724     10.97015
H      14.67794     16.48219     14.21829
H      18.14163     18.40040     12.08327
H      17.48378     19.28158     10.72186
H      12.87939     20.28735      9.35962
P       7.19200     20.13877     13.10471
C       7.57000     18.54677     15.12671
O       7.55300     19.87777     14.64071
C       8.62400     18.35477     16.19471
O       9.92400     18.45277     15.59971
C       8.61500     19.35577     17.34071
O       7.84000     18.81177     18.39271
C      10.09200     19.49077     17.73971
C      10.86500     18.96377     16.51871
N      11.68500     19.97877     15.80871
C      13.06300     19.74577     15.60871
O      13.57200     18.69577     16.02871
N      13.79700     20.67577     14.93171
C      13.21300     21.80577     14.50571
N      13.97600     22.69777     13.86971
C      11.82100     22.06677     14.71271
C      11.10200     21.13677     15.36871
O       6.00000     19.30377     12.81471
O       7.15100     21.58377     12.84771
H       6.58907     18.26620     15.53877
H       7.76137     17.87279     14.29214
H       8.40236     17.37436     16.65377
H       8.14120     20.29716     17.02147
H      10.31562     18.90051     18.63090
H      10.42417     20.52245     18.00217
H      11.59836     18.23809     16.87997
H      14.94216     22.46801     13.68641
H      13.63441     23.60593     13.55340
H      11.34929     22.96853     14.30903
H      10.04809     21.30284     15.54761
P       7.42400     19.69777     19.66771
C       9.23500     18.52577     21.10171
O       8.75000     19.72377     20.53971
C      10.66000     18.70377     21.56771
O      11.54100     18.81077     20.41671
C      10.92100     19.97277     22.34971
O      10.55800     19.78677     23.72471
C      12.43200     20.13377     22.19171
C      12.71400     19.49577     20.81571
N      13.08100     20.51377     19.78071
C      14.23200     20.32677     18.97971
O      14.93500     19.29977     19.12971
N      14.55000     21.28577     18.06971
C      13.78900     22.38877     17.94771
N      14.15800     23.31777     17.03771
C      12.62200     22.58677     18.74671
C      12.31300     21.63677     19.64471
O       6.40800     18.86477     20.33671
O       7.16700     21.10977     19.30071
H       8.63733     18.25713     21.98005
H       9.15962     17.72789     20.36718
H      10.94949     17.86711     22.21555
H      10.32473     20.81187     21.96631
H      12.99554     19.64865     22.97884
H      12.73917     21.19017     22.21781
H      13.52549     18.77428     20.86819
H      15.04638     23.23413     16.53234
H      13.63297     24.15706     16.91684
H      11.98427     23.47825     18.64566
H      11.44339     21.70870     20.26736
P      10.44600     21.03377     24.73571
C      12.29800     22.49577     25.82771
O      11.96600     21.34277     25.10071
C      13.70200     22.37277     26.39671
O      13.82100     21.12477     27.13471
C      14.85600     22.29477     25.39571
O      15.99900     22.69677     26.07171
C      14.96000     20.81177     25.13471
C      14.86000     20.33777     26.56971
N      14.54700     18.89977     26.71371
C      15.53000     18.04777     27.15471
O      16.63400     18.42177     27.50571
N      15.14600     16.73777     27.25371
C      13.92800     16.19777     26.90771
O      13.69100     14.99977     27.01971
C      12.95100     17.13977     26.41371
C      13.30900     18.43277     26.33471
C      11.57900     16.66877     26.00971
O       9.76500     20.53477     25.94871
O       9.93500     22.23677     24.04771
H      12.23488     23.37098     25.17773
H      11.60038     22.70688     26.66631
H      13.78315     23.23369     27.07389
H      14.67397     22.85196     24.46392
H      15.94210     20.55322     24.69963
H      14.16461     20.43796     24.47479
H      15.81834     20.44482     27.07784
H      15.79335     16.11590     27.78679
H      12.62339     19.17403     25.94252
H      11.07348     16.19903     26.84006
H      11.70254     15.95965     25.19187
H      10.95122     17.50265     25.68183
P      17.15000     23.54177     25.37471
C      17.00900     25.28677     27.33171
O      16.92700     25.03177     25.91471
C      17.67300     26.61977     27.56771
O      19.09400     26.42077     27.46571
C      17.32300     27.61077     26.48271
O      16.34900     28.48577     26.94571
C      18.62900     28.33777     26.14871
C      19.71600     27.48977     26.79171
N      23.83300     28.16677     23.74871
C      23.20600     28.99077     24.59871
N      22.14100     28.75377     25.36171
C      21.69500     27.50077     25.19171
C      22.22900     26.53977     24.35971
C      23.36400     26.90777     23.60371
N      23.98400     26.08077     22.75071
N      21.50800     25.35677     24.44871
C      20.56900     25.62377     25.32071
N      20.61800     26.90177     25.80671
O      16.97700     23.47377     23.90471
O      18.35300     23.00077     26.04371
H      16.00432     25.27106     27.78709
H      17.60975     24.50388     27.80996
H      17.36305     27.04804     28.54473
H      16.97157     27.14581     25.56997
H      18.63164     29.34588     26.57597
H      18.77262     28.44408     25.07347
H      20.31401     28.07005     27.52569
H      23.64136     29.98144     24.69500
H      23.64952     25.13203     22.61222
H      24.78131     26.41159     22.22297
H      19.89367     24.87840     25.69722
P      14.97000     28.57877     26.12471
C      15.73500     30.53077     24.55971
O      15.38100     29.18677     24.66171
C      16.55900     30.69077     23.26271
O      17.55500     29.85477     23.25571
C      15.65400     30.34477     22.00271
O      15.93500     31.28277     21.03871
C      16.14100     28.98377     21.62171
C      17.45900     29.16077     21.82971
N      22.05800     27.25877     20.10771
C      21.57600     28.60677     19.99771
N      20.27300     28.95277     20.54671
C      19.45700     27.90677     21.20171
C      19.88100     26.62277     21.30471
C      21.25600     26.25777     20.74071
O      21.65700     25.14677     20.80671
N      18.93200     25.93177     21.93171
C      17.91100     26.77377     22.20871
N      18.26500     27.98677     21.74171
O      13.98100     29.50577     26.78471
O      14.45500     27.17177     25.92471
H      14.89986     31.23643     24.57097
H      16.33782     30.86226     25.42932
H      16.94510     31.74453     23.20312
H      14.55976     30.36443     22.22316
H      15.94620     28.70547     20.59116
H      15.69457     28.19408     22.23581
H      17.88330     29.86962     21.12443
H      22.99547     27.04517     19.74459
H      22.20848     29.34627     19.50569
H      16.97833     26.53935     22.71529
P      15.15300     31.32377     19.63171
C      17.35400     30.58677     18.47071
O      15.98300     30.32177     18.71671
C      18.01800     29.36477     17.89571
O      17.92900     28.29977     18.84771
C      17.33300     28.82477     16.66171
O      17.91700     29.39577     15.52471
C      17.59700     27.30577     16.72771
C      18.02400     27.07177     18.18271
N      17.19100     26.07577     18.91771
C      17.76800     24.86977     19.30771
O      18.96300     24.66777     19.06571
N      17.01400     23.96877     19.97371
C      15.73800     24.22977     20.25071
N      15.03700     23.29277     20.92671
C      15.11800     25.44977     19.84371
C      15.87600     26.33677     19.18171
O      15.31700     32.69677     19.09671
O      13.79900     30.77777     19.81571
H      17.48543     31.39576     17.75072
H      17.86795     30.87653     19.39297
H      19.03803     29.69078     17.65330
H      16.27585     29.07835     16.67012
H      18.37430     26.93961     16.03688
H      16.71891     26.67686     16.51889
H      19.03240     26.66469     18.25216
H      14.05882     23.48252     21.21987
H      15.45973     22.43542     21.24082
H      14.04506     25.64160     19.98823
H      15.45760     27.30178     18.87762
P      16.99100     30.06177     14.40071
C      19.19700     29.97977     12.99271
O      17.81000     29.75877     13.01371
C      19.91000     28.88477     12.16671
O      19.90600     27.76377     12.81771
C      19.14000     28.58277     10.82471
O      20.05200     28.13377      9.90371
C      18.20800     27.47377     11.20271
C      18.95200     26.73677     12.05371
N      19.08900     23.08377     15.91871
C      20.20700     23.59277     15.17371
N      19.99600     24.59377     14.14471
C      18.62500     25.07977     13.88171
C      17.55400     24.60277     14.58171
C      17.75700     23.54077     15.67271
O      16.85900     23.09777     16.33471
N      16.48100     25.23677     14.11771
C      16.86500     26.09677     13.15271
N      18.20000     25.97477     13.00771
O      16.89800     31.54877     14.61771
O      15.62600     29.41377     14.43371
H      19.40223     30.98257     12.56308
H      19.65649     29.97297     13.98614
H      20.93741     29.21834     11.94928
H      18.62497     29.47040     10.45840
H      17.35180     27.93733     11.69820
H      17.86333     26.91819     10.32638
H      19.66256     26.04456     11.58149
H      21.20007     23.23959     15.41397
H      16.22503     26.78123     12.58447
P      20.96500     29.17677      9.08371
C      23.10700     27.94377      9.98571
O      22.36500     29.15677      9.86071
C      24.27200     28.13977     10.94471
O      23.76800     28.18577     12.29071
C      25.30600     27.02577     10.95471
O      26.31200     27.28677      9.97171
C      25.89100     27.09877     12.36971
C      24.77700     27.76677     13.18771
N      21.20900     27.30877     16.88471
C      21.53700     28.32777     16.08171
N      22.47900     28.37877     15.13771
C      23.14000     27.21377     15.05471
C      22.92300     26.08177     15.81471
C      21.89100     26.15077     16.78371
N      21.56300     25.13477     17.59771
N      23.79700     25.06877     15.44371
C      24.51500     25.60277     14.48571
N      24.17100     26.89477     14.19471
O      20.35100     30.51377      9.24971
O      21.19100     28.63977      7.72071
H      22.46547     27.15540     10.35618
H      23.50279     27.58548      9.00319
H      24.78485     29.09081     10.71403
H      24.90029     26.03301     10.73455
H      25.93933     27.16737      9.08825
H      26.81643     27.69302     12.42728
H      26.19678     26.14256     12.78248
H      25.17627     28.61430     13.72094
H      20.93361     29.22220     16.17805
H      20.81327     25.25971     18.26293
H      22.08979     24.26361     17.53379
H      25.30424     25.11874     13.93878
Ag     15.86700     19.92877     14.83671
Ag     16.87400     20.83277     17.31371
Ag     17.84000     21.86477     19.78471
Ag     18.77800     23.47377     22.37971
Ag     18.45200     20.24577     14.94171
Ag     19.43800     21.68177     17.59671
Ag     20.47700     22.68677     20.44771
Ag     21.42600     23.65977     22.97271
Cl     16.27000     20.44764     21.95113
O      11.58800     31.33377     21.03471
H      11.86673     30.43808     20.84724
H      10.81729     31.49697     20.47797
O      11.72800     30.54277     25.93071
H      11.21277     29.97985     26.55226
H      11.85470     31.37477     26.42197
O      14.83300     13.47977     25.16971
H      15.30144     12.80185     25.69111
H      14.67548     13.05195     24.31657
O      16.94200     15.03077     28.23371
H      17.10687     15.07862     27.28399
H      17.22886     14.12465     28.42816
O      21.73900     26.11777      6.91671
H      22.10124     26.15151      6.01608
H      21.83156     27.04993      7.24959
O      12.38800     25.12377     13.12071
H      11.95312     24.87197     12.28034
H      11.95464     24.77060     13.91254
O      21.87400     25.37177     12.29171
H      22.45675     25.15073     13.04537
H      21.70361     24.49248     11.94718
O      12.65000     24.33377     21.99271
H      13.12184     25.03335     21.50094
H      12.62305     24.63146     22.91733
O      11.60400     15.84877     14.29571
H      12.24518     16.11452     14.95971
H      11.34420     14.94950     14.54963
O      23.31900     23.08177     11.44571
H      23.89578     22.34033     11.71087
H      23.12446     22.85180     10.51928
O      15.02800     25.79277     23.35571
H      15.05241     24.86440     23.09754
H      15.43728     25.79222     24.23548
O      22.54000     31.02977     13.55671
H      23.35465     30.48590     13.44928
H      22.36121     31.38514     12.67778
O       7.83000     19.54377      8.11071
H       7.86048     18.64905      8.47972
H       6.99563     19.65675      7.62064
O      14.10900     17.54177     23.44171
H      13.21879     17.48325     23.09423
H      14.40541     16.62518     23.57840
C      14.14500     10.70977     14.02571
O      13.14800     11.73977     13.99771
C      15.51700     11.33177     14.18471
O      15.37100     12.70077     14.64671
C      16.43700     10.64477     15.18871
O      17.76800     10.90077     14.80771
C      16.09700     11.43277     16.45971
C      16.03200     12.84377     15.88171
N      15.26700     13.82877     16.69871
C      15.57300     15.17777     16.57971
O      16.47200     15.51877     15.78771
N      14.87500     16.07777     17.31671
C      13.89800     15.65577     18.14571
N      13.24600     16.56877     18.84371
C      13.56700     14.27177     18.28271
C      14.26500     13.40177     17.53771
H      13.90689      9.99425     14.82042
H      14.15777     10.12162     13.07537
H      12.24268     11.37278     13.92437
H      15.96567     11.38957     13.19013
H      16.31189      9.57990     15.29168
H      16.84863     11.27552     17.24331
H      15.16156     11.11739     16.89963
H      17.00079     13.30649     15.76905
H      13.51402     17.53234     18.75177
H      12.48946     16.35468     19.48501
H      12.74279     13.93549     18.90202
H      14.03033     12.34947     17.62929
P      18.68700      9.81077     14.06671
C      19.19400     11.59977     12.28771
O      18.66700     10.33077     12.57471
C      20.26000     11.50277     11.23971
O      19.71400     10.89477     10.05571
C      20.78800     12.84277     10.79371
O      22.02600     12.65877     10.15271
C      19.69000     13.25977      9.79971
C      19.24100     11.91477      9.20471
N      14.91300     13.49077      6.79271
C      16.18500     13.90677      6.71871
N      17.26000     13.45277      7.37371
C      16.93500     12.44777      8.19971
C      15.67200     11.90077      8.38171
C      14.61200     12.46777      7.62671
N      13.34200     12.04977      7.70671
N      15.71400     10.86477      9.30571
C      16.98200     10.81777      9.66871
N      17.78100     11.73177      9.02871
O      18.04600      8.47377     13.98971
O      20.07100     10.00177     14.56871
H      18.38029     12.27701     11.95931
H      19.65410     12.03647     13.18997
H      21.07774     10.86754     11.57619
H      20.92553     13.56518     11.59781
H      20.05172     13.92903      9.00201
H      18.89070     13.80511     10.32679
H      19.66562     11.77697      8.21345
H      16.33803     14.70994      6.00644
H      12.63843     12.52949      7.13633
H      13.12055     11.25434      8.27001
H      17.35221     10.12677     10.44044
P      23.41400     12.89177     10.93271
C      23.64300     15.30777      9.88871
O      23.61500     14.47577     11.04771
C      23.24900     16.70977     10.29171
O      21.91900     16.66077     10.83471
C      24.12900     17.27177     11.38971
O      25.16800     18.05977     10.80371
C      23.17600     18.12577     12.24071
C      21.79000     17.57477     11.90171
N      21.14800     16.82877     13.00171
C      19.94000     17.27677     13.51271
O      19.48500     18.33577     13.10171
N      19.33200     16.55877     14.49071
C      19.87100     15.41577     14.90771
N      19.23600     14.73777     15.86471
C      21.08800     14.91577     14.36271
C      21.68200     15.64177     13.41571
O      24.47700     12.24377     10.13771
O      23.17500     12.40477     12.30771
H      22.98207     14.94402      9.09752
H      24.66477     15.34322      9.47905
H      23.36913     17.38799      9.44031
H      24.64696     16.48116     11.96181
H      23.24367     19.16798     11.93822
H      23.38575     18.13132     13.31058
H      21.08449     18.39068     11.69251
H      18.37388     15.09062     16.26367
H      19.66175     13.92526     16.28066
H      21.57102     13.96465     14.68333
H      22.61414     15.34281     12.94565
P      26.53300     18.33077     11.60571
C      25.71300     20.68977     12.40571
O      26.12400     19.36777     12.74671
C      25.05300     21.35577     13.59771
O      23.77100     20.73777     13.84171
C      25.78800     21.19477     14.91671
O      26.80800     22.16477     15.04971
C      24.67700     21.41777     15.93571
C      23.42000     20.93377     15.20371
N      22.87400     19.66877     15.79471
C      21.50700     19.57477     16.08971
O      20.75800     20.51377     15.78471
N      21.03400     18.43577     16.66671
C      21.86800     17.43677     16.96471
N      21.35400     16.33777     17.53371
C      23.27100     17.52077     16.68971
C      23.72600     18.64677     16.11971
O      27.44500     19.04977     10.69571
O      26.94700     17.05577     12.22371
H      25.02819     20.68218     11.55728
H      26.57586     21.30764     12.08365
H      25.01473     22.44904     13.33507
H      26.20283     20.18356     15.02485
H      24.65156     22.48271     16.15842
H      24.90823     20.94015     16.89771
H      22.62079     21.69068     15.28652
H      20.37005     16.23630     17.76376
H      21.96589     15.59514     17.77148
H      23.99723     16.73710     16.91613
H      24.78255     18.77717     15.90744
P      27.91200     22.01877     16.21271
C      27.71000     22.29977     18.78871
O      27.15000     22.53577     17.50571
C      27.04400     23.15877     19.84171
O      27.19300     24.55677     19.49471
C      25.54300     22.94077     20.01671
O      25.21400     23.31977     21.33671
C      24.98800     23.95477     19.02271
C      25.91300     25.12177     19.32771
N      26.01000     26.15877     18.28571
C      25.23900     27.29077     18.38571
O      24.39200     27.44877     19.25071
N      25.44600     28.20677     17.38871
C      26.37100     28.12577     16.35671
O      26.48400     28.99877     15.50671
C      27.18100     26.93577     16.34571
C      26.97500     26.03077     17.30671
C      28.21200     26.72577     15.27271
O      28.98900     22.99777     15.94871
O      28.26300     20.59277     16.37971
H      28.77880     22.48566     18.76244
H      27.60195     21.21894     19.02391
H      27.59279     22.87137     20.75261
H      25.18470     21.93384     19.85656
H      23.97215     24.24743     19.25446
H      25.04700     23.60591     17.99864
H      25.56078     25.64278     20.23303
H      24.91714     29.08024     17.41952
H      27.59105     25.13652     17.39901
H      27.99675     25.77833     14.77306
H      29.25136     26.65787     15.67425
H      28.24248     27.55545     14.54847
P      24.35100     22.38277     22.30871
C      26.36300     22.47577     23.99171
O      25.46600     21.68977     23.20871
C      26.55300     21.83177     25.34871
O      25.48000     22.26577     26.20471
C      26.46800     20.31777     25.30571
O      27.74000     19.76677     25.40671
C      25.57700     19.90277     26.48471
C      24.98600     21.20177     26.99771
N      20.46500     19.78377     29.04971
C      21.72800     19.52177     29.41671
N      22.86400     19.90877     28.83871
C      22.61400     20.66477     27.75271
C      21.37100     21.02377     27.25471
C      20.24200     20.54677     27.95171
N      18.97700     20.80977     27.58071
N      21.50400     21.80777     26.12271
C      22.79700     21.90877     25.96371
N      23.52900     21.24877     26.90771
O      23.62000     21.26677     21.66571
O      23.61100     23.32777     23.19771
H      27.33743     22.57153     23.46999
H      26.04201     23.50335     24.09983
H      27.49860     22.09508     25.82188
H      26.05325     20.03674     24.34048
H      26.19119     19.42701     27.27816
H      24.78004     19.24754     26.18208
H      25.27842     21.32875     28.05186
H      21.84371     18.90124     30.29926
H      18.76124     21.46288     26.82718
H      18.24555     20.43402     28.16720
H      23.25592     22.47689     25.17566
P      28.20000     18.70677     24.29871
C      27.26900     16.71277     25.70171
O      27.14600     17.46577     24.52971
C      25.90900     16.04977     25.99271
O      24.98400     16.94477     26.07771
C      25.52600     15.13577     24.76271
O      25.05100     13.94077     25.22971
C      24.41000     15.89977     24.12971
C      23.77700     16.34577     25.23071
N      18.75100     18.15377     26.12971
C      19.39200     17.05877     26.79871
N      20.75900     16.69577     26.45571
C      21.51100     17.42977     25.40671
C      20.91300     18.46877     24.76171
C      19.46900     18.86677     25.12071
O      18.93300     19.77977     24.59171
N      21.79400     18.94977     23.88871
C      22.93200     18.22577     23.97471
N      22.74400     17.28677     24.92471
O      29.64200     18.31077     24.52471
O      27.93700     19.33277     22.95671
H      27.58117     17.36865     26.55333
H      28.08884     15.97056     25.58166
H      26.06040     15.45105     26.91631
H      26.42806     14.95878     24.12173
H      23.75945     15.32667     23.46618
H      24.78823     16.72002     23.48565
H      23.26452     15.59479     25.84571
H      17.77811     18.39993     26.43378
H      18.88589     16.48071     27.56272
H      23.88056     18.40081     23.45811
P      24.70300     12.74777     24.20671
C      22.14400     13.10377     24.61771
O      23.22400     13.05877     23.70071
C      20.92900     13.71377     23.94371
O      21.20800     15.07177     23.59071
C      20.51800     13.03377     22.64971
O      19.54000     12.07277     22.95271
C      19.93600     14.17377     21.79471
C      20.38000     15.45477     22.51971
N      21.14700     16.40877     21.67871
C      20.58500     17.63577     21.36171
O      19.45900     17.89977     21.78471
N      21.29900     18.51177     20.62571
C      22.51500     18.18977     20.20171
N      23.17600     19.08777     19.46771
C      23.11400     16.93877     20.52171
C      22.40000     16.08677     21.25471
O      24.59300     11.52477     25.03571
O      25.60600     12.82077     23.03671
H      22.46640     13.70276     25.47009
H      21.95104     12.12777     25.06259
H      20.14249     13.68134     24.69994
H      21.34118     12.54654     22.12160
H      18.86514     14.07379     21.73871
H      20.30894     14.17850     20.75621
H      19.52072     15.99525     22.87617
H      24.14289     18.91228     19.14179
H      22.72931     19.96525     19.24619
H      24.14339     16.72912     20.23447
H      22.84452     15.10810     21.49068
P      19.67500     10.54977     22.44471
C      17.31200     10.45077     23.37271
O      18.10700     10.08777     22.28071
C      15.95400     10.99377     22.88271
O      16.10500     12.18577     22.40271
C      15.35400     10.13277     21.70871
O      13.99800     10.18977     21.85371
C      15.79000     10.84377     20.47271
C      15.71800     12.13177     20.85671
N      16.90300     17.15077     19.68571
C      15.85900     16.69577     20.55271
N      15.67900     15.27777     20.77671
C      16.55900     14.31377     20.07071
C      17.56200     14.71877     19.25271
C      17.76600     16.21377     19.01671
O      18.62300     16.58277     18.27271
N      18.18800     13.63777     18.79371
C      17.58000     12.55877     19.32871
N      16.58100     13.00477     20.12071
O      20.36500      9.75477     23.53271
O      20.44000     10.49477     21.14171
H      17.75126     11.27014     23.95445
H      17.22609      9.60294     24.07832
H      15.27928     11.00079     23.73839
H      15.70107      9.09469     21.72689
H      15.17035     10.61398     19.61305
H      16.81850     10.50437     20.25264
H      14.69200     12.54450     20.86472
H      15.20310     17.37602     21.10571
H      17.86656     11.53091     19.14347
P      13.24000      9.13877     22.81571
C      11.29000     10.76877     23.44871
O      12.45600     10.05577     23.86271
C      10.56100     11.37577     24.63671
O      10.45200     10.40377     25.70871
C      11.22100     12.61677     25.25271
O      10.25200     13.64177     25.39871
C      11.71300     12.12077     26.61671
C      10.67700     11.05477     26.93271
N       9.33500      7.19477     30.12171
C       8.61900      7.93177     29.26371
N       9.02300      8.92077     28.46171
C      10.34300      9.13777     28.59671
C      11.21000      8.45677     29.43271
C      10.65600      7.43277     30.23571
N      11.37400      6.69477     31.08971
N      12.49700      8.94777     29.30471
C      12.39000      9.90277     28.40771
N      11.12000     10.07277     27.93071
O      14.27500      8.35177     23.52971
O      12.23900      8.44177     21.97771
H      10.67241     10.10049     22.85862
H      11.59461     11.54486     22.73022
H       9.54540     11.64612     24.32597
H      12.09437     13.03364     24.69295
H       9.92631     13.92198     24.52823
H      11.83171     12.92582     27.33966
H      12.73793     11.75583     26.53874
H       9.77785     11.52696     27.32315
H       7.56564      7.69568     29.17056
H      10.93393      6.01479     31.66956
H      12.37263      6.80616     31.14273
H      13.23801     10.49933     28.05890
Ag     17.44100     17.66677     14.99071
Ag     15.86900     18.19877     17.06671
Ag     17.30600     19.17777     19.72371
Ag     19.94300     21.97277     24.49071
Ag     18.69900     18.79477     17.36071
Ag     19.88700     20.02077     19.74671
Ag     21.40100     20.90077     22.34771
Ag     18.77000     20.66677     22.24771
Cl     22.00600     22.04176     18.48615
O      30.64000     24.50477     17.17971
H      30.93095     23.72280     17.65833
H      30.54553     24.23677     16.26168
O      25.68900     18.98877     18.75171
H      25.94703     18.51293     17.94384
H      25.80873     19.92425     18.51371
O      22.61600     10.38677     13.89371
H      23.40429      9.85360     13.78002
H      22.49671     10.88516     13.06074
O      25.59300     16.08177     14.28671
H      26.31774     16.62518     13.92002
H      25.43760     16.36820     15.19145
O      22.87600     14.03577     17.79171
H      22.24151     14.30864     18.48996
H      23.14370     14.81455     17.27214
O      24.63100     13.78877     14.32671
H      25.42038     13.82616     14.90881
H      24.40153     12.84105     14.29314
O      17.46100     14.48177     13.31671
H      17.86159     13.83063     12.70630
H      17.49440     15.32985     12.82324
O      25.35600     18.72077     21.85371
H      24.77414     19.45485     21.61191
H      25.69069     18.40568     20.99386
O      10.82800     10.72177     12.46971
H      11.46006      9.98800     12.32042
H      10.68920     11.04025     11.57093
O      13.85600     15.24477     23.28871
H      13.52514     15.07805     24.19549
H      13.00318     15.35035     22.83110
O      16.30700     17.79377     23.90171
H      16.46575     17.12984     23.21172
H      16.56627     18.63777     23.46585
O      17.75800     13.77877     26.02571
H      17.25642     14.29610     25.35034
H      17.99888     12.93344     25.59159
O      22.59100      7.90977     11.82371
H      22.10950      8.45865     11.18748
H      22.86614      7.06472     11.43633
O      11.36200      8.74177     11.41171
H      11.99575      8.30869     10.82560
H      10.82184      9.22732     10.76240
