# Supplementary material for: Correlating the Crystal Structure and Optical Response of DNA-Stabilized Ag16Cl2 Clusters
Source: J Phys Chem C Nanomater Interfaces. 2025 Aug 28;129(36):16155–63. doi: 10.1021/acs.jpcc.5c02959 (PMC12604614; doi:10.1021/acs.jpcc.5c02959)
Supplement: Supplementary file 2 [file jp5c02959_si_002.zip › Coordinates/Sub-cluster_B_PBE_optimized_Ag16Cl2-DNA2_q-12.xyz]

634
Model[1]: Jmol 16.1.45  2023-11-05 21:31
C      16.18000     24.38700      7.62200
O      17.00900     25.30400      8.34500
C      15.37800     23.50000      8.56200
O      16.27400     22.65300      9.32900
C      14.54400     24.24700      9.59300
O      13.43600     23.46500      9.96500
C      15.53400     24.33300     10.75900
C      16.10500     22.93200     10.70100
N      17.41900     22.71700     11.32300
C      17.53000     21.86100     12.41000
O      16.50000     21.41100     12.92300
N      18.75900     21.60300     12.91600
C      19.84100     22.11800     12.32200
N      21.03800     21.83100     12.83600
C      19.74300     22.95000     11.17800
C      18.53100     23.20200     10.70600
H      16.78110     23.74668      6.97833
H      15.42778     24.90130      6.99381
H      17.52069     25.80868      7.70587
H      14.70184     22.96256      7.87424
H      14.27543     25.26416      9.23310
H      15.02605     24.52298     11.70409
H      16.26797     25.13120     10.57281
H      15.42177     22.22602     11.19223
H      21.10481     21.22408     13.65804
H      21.86934     22.22910     12.43669
H      20.62161     23.36413     10.70296
H      18.37061     23.77109      9.80861
P      11.93300     23.83800      9.53100
C      10.99900     21.92600     11.00900
O      11.19100     22.44600      9.70200
C      10.01100     20.77800     10.97800
O      10.64900     19.68500     10.26500
C       9.69500     20.18600     12.33500
O       8.44700     19.49900     12.31800
C      10.86900     19.24100     12.59000
C      11.29600     18.82500     11.19100
N      15.97700     17.55300     12.98500
C      14.74500     17.22000     13.38700
N      13.57100     17.58500     12.88200
C      13.73500     18.39700     11.81300
C      14.93300     18.83700     11.29000
C      16.11300     18.38100     11.92000
N      17.34000     18.73500     11.52700
N      14.71600     19.66500     10.19600
C      13.40600     19.72500     10.10000
N      12.74800     18.93000     10.99600
O      11.84100     24.24300      8.11800
O      11.44800     24.76800     10.57600
H      10.69133     22.73660     11.69052
H      11.95251     21.57730     11.43845
H       9.09411     21.06671     10.44965
H       9.60360     20.97312     13.07324
H      10.56103     18.39198     13.18822
H      11.69082     19.69430     13.16023
H      11.05442     17.77281     10.95698
H      14.68252     16.49144     14.19086
H      18.14669     18.41087     12.06315
H      17.49588     19.29491     10.70177
H      12.91489     20.30595      9.33322
P       7.19200     20.15700     13.08300
C       7.57000     18.56500     15.10500
O       7.55300     19.89600     14.61900
C       8.62400     18.37300     16.17300
O       9.92400     18.47100     15.57800
C       8.61500     19.37400     17.31900
O       7.84000     18.83000     18.37100
C      10.09200     19.50900     17.71800
C      10.86500     18.98200     16.49700
N      11.68500     19.99700     15.78700
C      13.06300     19.76400     15.58700
O      13.57200     18.71400     16.00700
N      13.79700     20.69400     14.91000
C      13.21300     21.82400     14.48400
N      13.97600     22.71600     13.84800
C      11.82100     22.08500     14.69100
C      11.10200     21.15500     15.34700
O       6.00000     19.32200     12.79300
O       7.15100     21.60200     12.82600
H       6.60017     18.27685     15.52623
H       7.75332     17.88296     14.27584
H       8.48417     17.38226     16.63506
H       8.21777     20.32773     16.99777
H      10.32152     18.91377     18.60813
H      10.33465     20.55309     17.98298
H      11.57608     18.24691     16.86551
H      14.94351     22.48685     13.66312
H      13.56420     23.59733     13.54185
H      11.33305     22.98483     14.29158
H      10.05290     21.31727     15.53344
P       7.42400     19.71600     19.64600
C       9.23500     18.54400     21.08000
O       8.75000     19.74200     20.51800
C      10.66000     18.72200     21.54600
O      11.54100     18.82900     20.39500
C      10.92100     19.99100     22.32800
O      10.55800     19.80500     23.70300
C      12.43200     20.15200     22.17000
C      12.71400     19.51400     20.79400
N      13.08100     20.53200     19.75900
C      14.23200     20.34500     18.95800
O      14.93500     19.31800     19.10800
N      14.55000     21.30400     18.04800
C      13.78900     22.40700     17.92600
N      14.15800     23.33600     17.01600
C      12.62200     22.60500     18.72500
C      12.31300     21.65500     19.62300
O       6.40800     18.88300     20.31500
O       7.16700     21.12800     19.27900
H       8.60478     18.26665     21.94443
H       9.21733     17.74251     20.34495
H      10.95644     17.88219     22.19127
H      10.33280     20.82511     21.94053
H      12.95471     19.64565     22.96434
H      12.78411     21.19771     22.20054
H      13.54356     18.79260     20.84641
H      15.03878     23.25031     16.50772
H      13.55287     24.13409     16.88824
H      12.04417     23.50843     18.62377
H      11.43495     21.72057     20.24265
P      10.44600     21.05200     24.71400
C      12.29800     22.51400     25.80600
O      11.96600     21.36100     25.07900
C      13.70200     22.39100     26.37500
O      13.82100     21.14300     27.11300
C      14.85600     22.31300     25.37400
O      15.99900     22.71500     26.05000
C      14.96000     20.83000     25.11300
C      14.86000     20.35600     26.54800
N      14.54700     18.91800     26.69200
C      15.53000     18.06600     27.13300
O      16.63400     18.44000     27.48400
N      15.14600     16.75600     27.23200
C      13.92800     16.21600     26.88600
O      13.69100     15.01800     26.99800
C      12.95100     17.15800     26.39200
C      13.30900     18.45100     26.31300
C      11.57900     16.68700     25.98800
O       9.76500     20.55300     25.92700
O       9.93500     22.25500     24.02600
H      12.21712     23.38625     25.15571
H      11.57975     22.72083     26.63572
H      13.81173     23.24680     27.04983
H      14.67415     22.86439     24.43969
H      15.91919     20.56307     24.67078
H      14.17239     20.44952     24.44943
H      15.80355     20.45816     27.06734
H      15.89209     16.11995     27.53319
H      12.58571     19.17965     25.92327
H      11.06404     16.21614     26.81472
H      11.68863     15.96899     25.16995
H      10.95771     17.51900     25.65711
P      17.15000     23.56000     25.35300
C      17.00900     25.30500     27.31000
O      16.92700     25.05000     25.89300
C      17.67300     26.63800     27.54600
O      19.09400     26.43900     27.44400
C      17.32300     27.62900     26.46100
O      16.34900     28.50400     26.92400
C      18.62900     28.35600     26.12700
C      19.71600     27.50800     26.77000
N      23.83300     28.18500     23.72700
C      23.20600     29.00900     24.57700
N      22.14100     28.77200     25.34000
C      21.69500     27.51900     25.17000
C      22.22900     26.55800     24.33800
C      23.36400     26.92600     23.58200
N      23.98400     26.09900     22.72900
N      21.50800     25.37500     24.42700
C      20.56900     25.64200     25.29900
N      20.61800     26.92000     25.78500
O      16.97700     23.49200     23.88300
O      18.35300     23.01900     26.02200
H      16.01357     25.28530     27.77007
H      17.63040     24.52433     27.78110
H      17.40012     27.06200     28.52497
H      16.92336     27.16892     25.55573
H      18.62804     29.36254     26.55215
H      18.75226     28.45785     25.04935
H      20.36639     28.09283     27.42227
H      23.60868     30.00631     24.66986
H      23.69549     25.13764     22.60096
H      24.80279     26.41998     22.21084
H      19.86289     24.89971     25.66229
P      14.97000     28.59700     26.10300
C      15.73500     30.54900     24.53800
O      15.38100     29.20500     24.64000
C      16.55900     30.70900     23.24100
O      17.55500     29.87300     23.23400
C      15.65400     30.36300     21.98100
O      15.93500     31.30100     21.01700
C      16.14100     29.00200     21.60000
C      17.45900     29.17900     21.80800
N      22.05800     27.27700     20.08600
C      21.57600     28.62500     19.97600
N      20.27300     28.97100     20.52500
C      19.45700     27.92500     21.18000
C      19.88100     26.64100     21.28300
C      21.25600     26.27600     20.71900
O      21.65700     25.16500     20.78500
N      18.93200     25.95000     21.91000
C      17.91100     26.79200     22.18700
N      18.26500     28.00500     21.72000
O      13.98100     29.52400     26.76300
O      14.45500     27.19000     25.90300
H      14.89277     31.25156     24.55357
H      16.40092     30.87672     25.35839
H      16.88477     31.77033     23.18159
H      14.56459     30.37915     22.20360
H      15.90755     28.72108     20.57720
H      15.67115     28.21382     22.21193
H      17.90325     29.88095     21.10489
H      22.98696     27.05926     19.71870
H      22.19844     29.36460     19.48298
H      16.99927     26.55400     22.70410
P      15.15300     31.34200     19.61000
C      17.35400     30.60500     18.44900
O      15.98300     30.34000     18.69500
C      18.01800     29.38300     17.87400
O      17.92900     28.31800     18.82600
C      17.33300     28.84300     16.64000
O      17.91700     29.41400     15.50300
C      17.59700     27.32400     16.70600
C      18.02400     27.09000     18.16100
N      17.19100     26.09400     18.89600
C      17.76800     24.88800     19.28600
O      18.96300     24.68600     19.04400
N      17.01400     23.98700     19.95200
C      15.73800     24.24800     20.22900
N      15.03700     23.31100     20.90500
C      15.11800     25.46800     19.82200
C      15.87600     26.35500     19.16000
O      15.31700     32.71500     19.07500
O      13.79900     30.79600     19.79400
H      17.49603     31.41172     17.73206
H      17.88328     30.89153     19.36973
H      19.08667     29.61383     17.64695
H      16.26760     29.09425     16.65551
H      18.38844     26.95916     16.02352
H      16.74768     26.68975     16.42314
H      19.02169     26.67598     18.23254
H      14.05748     23.49375     21.11098
H      15.50929     22.47051     21.22465
H      14.05416     25.65330     19.98248
H      15.51569     27.32830     18.85724
P      16.99100     30.08000     14.37900
C      19.19700     29.99800     12.97100
O      17.81000     29.77700     12.99200
C      19.91000     28.90300     12.14500
O      19.90600     27.78200     12.79600
C      19.14000     28.60100     10.80300
O      20.05200     28.15200      9.88200
C      18.20800     27.49200     11.18100
C      18.95200     26.75500     12.03200
N      19.08900     23.10200     15.89700
C      20.20700     23.61100     15.15200
N      19.99600     24.61200     14.12300
C      18.62500     25.09800     13.86000
C      17.55400     24.62100     14.56000
C      17.75700     23.55900     15.65100
O      16.85900     23.11600     16.31300
N      16.48100     25.25500     14.09600
C      16.86500     26.11500     13.13100
N      18.20000     25.99300     12.98600
O      16.89800     31.56700     14.59600
O      15.62600     29.43200     14.41200
H      19.37915     31.00160     12.54812
H      19.62230     29.98709     13.98151
H      20.94817     29.23272     11.93481
H      18.62625     29.47171     10.35796
H      17.28400     27.94551     11.57103
H      17.89347     26.92899     10.30169
H      19.64090     26.05118     11.55870
H      21.20707     23.25369     15.39369
H      16.25645     26.80484     12.56076
P      20.96500     29.19500      9.06200
C      23.10700     27.96200      9.96400
O      22.36500     29.17500      9.83900
C      24.27200     28.15800     10.92300
O      23.76800     28.20400     12.26900
C      25.30600     27.04400     10.93300
O      26.31200     27.30500      9.95000
C      25.89100     27.11700     12.34800
C      24.77700     27.78500     13.16600
N      21.20900     27.32700     16.86300
C      21.53700     28.34600     16.06000
N      22.47900     28.39700     15.11600
C      23.14000     27.23200     15.03300
C      22.92300     26.10000     15.79300
C      21.89100     26.16900     16.76200
N      21.56300     25.15300     17.57600
N      23.79700     25.08700     15.42200
C      24.51500     25.62100     14.46400
N      24.17100     26.91300     14.17300
O      20.35100     30.53200      9.22800
O      21.19100     28.65800      7.69900
H      22.44924     27.17559     10.34211
H      23.45773     27.59387      8.97925
H      24.81112     29.10317     10.70424
H      24.82788     26.06081     10.72106
H      25.91461     27.18184      9.07680
H      26.80489     27.70765     12.41899
H      26.17512     26.14030     12.69597
H      25.18407     28.63339     13.69593
H      20.94630     29.24353     16.16258
H      20.82767     25.27723     18.25072
H      22.07837     24.27492     17.51374
H      25.31492     25.13553     13.92762
Ag     15.86700     19.94700     14.81500
Ag     16.87400     20.85100     17.29200
Ag     17.84000     21.88300     19.76300
Ag     18.77800     23.49200     22.35800
Ag     18.45200     20.26400     14.92000
Ag     19.43800     21.70000     17.57500
Ag     20.47700     22.70500     20.42600
Ag     21.42600     23.67800     22.95100
Cl     16.27181     20.24507     22.01409
C      14.14500     10.72800     14.00400
O      13.14800     11.75800     13.97600
C      15.51700     11.35000     14.16300
O      15.37100     12.71900     14.62500
C      16.43700     10.66300     15.16700
O      17.76800     10.91900     14.78600
C      16.09700     11.45100     16.43800
C      16.03200     12.86200     15.86000
N      15.26700     13.84700     16.67700
C      15.57300     15.19600     16.55800
O      16.47200     15.53700     15.76600
N      14.87500     16.09600     17.29500
C      13.89800     15.67400     18.12400
N      13.24600     16.58700     18.82200
C      13.56700     14.29000     18.26100
C      14.26500     13.42000     17.51600
H      13.92919     10.00666     14.80526
H      14.06179     10.12796     13.06277
H      12.27179     11.37023     13.91748
H      16.01885     11.39646     13.18445
H      16.26047      9.59822     15.27144
H      16.90349     11.38541     17.15992
H      15.16021     11.12868     16.88637
H      17.02100     13.31008     15.75566
H      13.54618     17.54266     18.73918
H      12.53467     16.36120     19.49271
H      12.80881     13.94617     18.96775
H      14.04786     12.37471     17.61834
P      18.68700      9.82900     14.04500
C      19.19400     11.61800     12.26600
O      18.66700     10.34900     12.55300
C      20.26000     11.52100     11.21800
O      19.71400     10.91300     10.03400
C      20.78800     12.86100     10.77200
O      22.02600     12.67700     10.13100
C      19.69000     13.27800      9.77800
C      19.24100     11.93300      9.18300
N      14.91300     13.50900      6.77100
C      16.18500     13.92500      6.69700
N      17.26000     13.47100      7.35200
C      16.93500     12.46600      8.17800
C      15.67200     11.91900      8.36000
C      14.61200     12.48600      7.60500
N      13.34200     12.06800      7.68500
N      15.71400     10.88300      9.28400
C      16.98200     10.83600      9.64700
N      17.78100     11.75000      9.00700
O      18.04600      8.49200     13.96800
O      20.07100     10.02000     14.54700
H      18.38190     12.29098     11.94422
H      19.62817     12.04734     13.17907
H      21.09172     10.88250     11.55770
H      20.86359     13.57753     11.58495
H      20.10196     13.93655      8.99258
H      18.88611     13.81291     10.31182
H      19.64843     11.78441      8.18365
H      16.39767     14.71868      5.99300
H      12.67224     12.54945      7.10368
H      13.05374     11.27553      8.23800
H      17.39920     10.11699     10.33521
P      23.41400     12.91000     10.91100
C      23.64300     15.32600      9.86700
O      23.61500     14.49400     11.02600
C      23.24900     16.72800     10.27000
O      21.91900     16.67900     10.81300
C      24.12900     17.29000     11.36800
O      25.16800     18.07800     10.78200
C      23.17600     18.14400     12.21900
C      21.79000     17.59300     11.88000
N      21.14800     16.84700     12.98000
C      19.94000     17.29500     13.49100
O      19.48500     18.35400     13.08000
N      19.33200     16.57700     14.46900
C      19.87100     15.43400     14.88600
N      19.23600     14.75600     15.84300
C      21.08800     14.93400     14.34100
C      21.68200     15.66000     13.39400
O      24.47700     12.26200     10.11600
O      23.17500     12.42300     12.28600
H      22.94409     14.95643      9.09747
H      24.62845     15.34851      9.36401
H      23.32366     17.38297      9.36260
H      24.57635     16.48411     11.95198
H      23.20585     19.18499     11.92399
H      23.43173     18.14009     13.28633
H      21.09967     18.40917     11.67617
H      18.37469     15.09720     16.25246
H      19.61151     13.86300     16.15113
H      21.46485     13.95434     14.66267
H      22.60195     15.34860     12.92197
P      26.53300     18.34900     11.58400
C      25.71300     20.70800     12.38400
O      26.12400     19.38600     12.72500
C      25.05300     21.37400     13.57600
O      23.77100     20.75600     13.82000
C      25.78800     21.21300     14.89500
O      26.80800     22.18300     15.02800
C      24.67700     21.43600     15.91400
C      23.42000     20.95200     15.18200
N      22.87400     19.68700     15.77300
C      21.50700     19.59300     16.06800
O      20.75800     20.53200     15.76300
N      21.03400     18.45400     16.64500
C      21.86800     17.45500     16.94300
N      21.35400     16.35600     17.51200
C      23.27100     17.53900     16.66800
C      23.72600     18.66500     16.09800
O      27.44500     19.06800     10.67400
O      26.94700     17.07400     12.20200
H      25.02675     20.69755     11.54011
H      26.56441     21.32371     12.06538
H      24.92814     22.45895     13.30949
H      26.18533     20.19442     15.00935
H      24.57327     22.49419     16.14047
H      24.82415     20.94798     16.88428
H      22.61119     21.70099     15.26979
H      20.36525     16.24415     17.74213
H      21.97228     15.59731     17.74917
H      23.94777     16.73266     16.90120
H      24.79720     18.78428     15.90016
P      27.91200     22.03700     16.19100
C      27.71000     22.31800     18.76700
O      27.15000     22.55400     17.48400
C      27.04400     23.17700     19.82000
O      27.19300     24.57500     19.47300
C      25.54300     22.95900     19.99500
O      25.21400     23.33800     21.31500
C      24.98800     23.97300     19.00100
C      25.91300     25.14000     19.30600
N      26.01000     26.17700     18.26400
C      25.23900     27.30900     18.36400
O      24.39200     27.46700     19.22900
N      25.44600     28.22500     17.36700
C      26.37100     28.14400     16.33500
O      26.48400     29.01700     15.48500
C      27.18100     26.95400     16.32400
C      26.97500     26.04900     17.28500
C      28.21200     26.74400     15.25100
O      28.98900     23.01600     15.92700
O      28.26300     20.61100     16.35800
H      28.78768     22.50076     18.74325
H      27.63547     21.23216     19.00392
H      27.55541     22.87924     20.74117
H      25.18382     21.95138     19.83807
H      23.94894     24.25709     19.22258
H      25.07444     23.61855     17.98114
H      25.57023     25.65912     20.21586
H      24.91900     29.09739     17.40125
H      27.54346     25.13256     17.27252
H      28.03248     25.80644     14.68477
H      29.24534     26.67771     15.65403
H      28.15584     27.57444     14.53421
P      24.35100     22.40100     22.28700
C      26.36300     22.49400     23.97000
O      25.46600     21.70800     23.18700
C      26.55300     21.85000     25.32700
O      25.48000     22.28400     26.18300
C      26.46800     20.33600     25.28400
O      27.74000     19.78500     25.38500
C      25.57700     19.92100     26.46300
C      24.98600     21.22000     26.97600
N      20.46500     19.80200     29.02800
C      21.72800     19.54000     29.39500
N      22.86400     19.92700     28.81700
C      22.61400     20.68300     27.73100
C      21.37100     21.04200     27.23300
C      20.24200     20.56500     27.93000
N      18.97700     20.82800     27.55900
N      21.50400     21.82600     26.10100
C      22.79700     21.92700     25.94200
N      23.52900     21.26700     26.88600
O      23.62000     21.28500     21.64400
O      23.61100     23.34600     23.17600
H      27.30952     22.59612     23.43569
H      25.93266     23.50101     24.08486
H      27.52976     22.10003     25.79045
H      26.04015     20.04720     24.32271
H      26.16776     19.43681     27.26345
H      24.82091     19.18453     26.16530
H      25.29233     21.33611     28.02836
H      21.84548     18.91079     30.27100
H      18.73936     21.47139     26.80189
H      18.24055     20.44438     28.13723
H      23.24252     22.48974     25.14392
P      28.20000     18.72500     24.27700
C      27.26900     16.73100     25.68000
O      27.14600     17.48400     24.50800
C      25.90900     16.06800     25.97100
O      24.98400     16.96300     26.05600
C      25.52600     15.15400     24.74100
O      25.05100     13.95900     25.20800
C      24.41000     15.91800     24.10800
C      23.77700     16.36400     25.20900
N      18.75100     18.17200     26.10800
C      19.39200     17.07700     26.77700
N      20.75900     16.71400     26.43400
C      21.51100     17.44800     25.38500
C      20.91300     18.48700     24.74000
C      19.46900     18.88500     25.09900
O      18.93300     19.79800     24.57000
N      21.79400     18.96800     23.86700
C      22.93200     18.24400     23.95300
N      22.74400     17.30500     24.90300
O      29.64200     18.32900     24.50300
O      27.93700     19.35100     22.93500
H      27.54181     17.38295     26.53606
H      28.04361     15.96877     25.55914
H      26.04866     15.45971     26.88971
H      26.38954     14.97021     24.07493
H      23.81117     15.32656     23.43156
H      24.81871     16.72903     23.46710
H      23.33098     15.59700     25.83899
H      17.77676     18.41407     26.40151
H      18.87815     16.49069     27.53245
H      23.82140     18.40457     23.35214
P      24.70300     12.76600     24.18500
C      22.14400     13.12200     24.59600
O      23.22400     13.07700     23.67900
C      20.92900     13.73200     23.92200
O      21.20800     15.09000     23.56900
C      20.51800     13.05200     22.62800
O      19.54000     12.09100     22.93100
C      19.93600     14.19200     21.77300
C      20.38000     15.47300     22.49800
N      21.14700     16.42700     21.65700
C      20.58500     17.65400     21.34000
O      19.45900     17.91800     21.76300
N      21.29900     18.53000     20.60400
C      22.51500     18.20800     20.18000
N      23.17600     19.10600     19.44600
C      23.11400     16.95700     20.50000
C      22.40000     16.10500     21.23300
O      24.59300     11.54300     25.01400
O      25.60600     12.83900     23.01500
H      22.43265     13.68256     25.51628
H      21.84925     12.12895     24.92740
H      20.10754     13.68824     24.66194
H      21.35279     12.55837     22.10655
H      18.85444     14.08633     21.72597
H      20.24763     14.18784     20.72312
H      19.48864     15.99471     22.84258
H      24.10110     18.91528     19.11066
H      22.71774     19.98765     19.22404
H      24.09412     16.73507     20.11038
H      22.80817     15.11263     21.46653
P      19.67500     10.56800     22.42300
C      17.31200     10.46900     23.35100
O      18.10700     10.10600     22.25900
C      15.95400     11.01200     22.86100
O      16.10500     12.20400     22.38100
C      15.35400     10.15100     21.68700
O      13.99800     10.20800     21.83200
C      15.79000     10.86200     20.45100
C      15.71800     12.15000     20.83500
N      16.90300     17.16900     19.66400
C      15.85900     16.71400     20.53100
N      15.67900     15.29600     20.75500
C      16.55900     14.33200     20.04900
C      17.56200     14.73700     19.23100
C      17.76600     16.23200     18.99500
O      18.62300     16.60100     18.25100
N      18.18800     13.65600     18.77200
C      17.58000     12.57700     19.30700
N      16.58100     13.02300     20.09900
O      20.36500      9.77300     23.51100
O      20.44000     10.51300     21.12000
H      17.75878     11.27652     23.93832
H      17.15539      9.61347     24.04613
H      15.25804     11.01011     23.70715
H      15.67757      9.10387     21.70566
H      15.15027     10.62406     19.60297
H      16.78669     10.50796     20.22004
H      14.69401     12.55502     20.84424
H      15.16372     17.39908     20.98067
H      17.87773     11.54639     19.12766
P      13.24000      9.15700     22.79400
C      11.29000     10.78700     23.42700
O      12.45600     10.07400     23.84100
C      10.56100     11.39400     24.61500
O      10.45200     10.42200     25.68700
C      11.22100     12.63500     25.23100
O      10.25200     13.66000     25.37700
C      11.71300     12.13900     26.59500
C      10.67700     11.07300     26.91100
N       9.33500      7.21300     30.10000
C       8.61900      7.95000     29.24200
N       9.02300      8.93900     28.44000
C      10.34300      9.15600     28.57500
C      11.21000      8.47500     29.41100
C      10.65600      7.45100     30.21400
N      11.37400      6.71300     31.06800
N      12.49700      8.96600     29.28300
C      12.39000      9.92100     28.38600
N      11.12000     10.09100     27.90900
O      14.27500      8.37000     23.50800
O      12.23900      8.46000     21.95600
H      10.58244     10.10762     22.93675
H      11.56364     11.54914     22.69509
H       9.57399     11.65197     24.20081
H      12.06271     13.04609     24.65737
H       9.97996     13.93335     24.47544
H      11.69971     12.92755     27.36165
H      12.72818     11.76955     26.52875
H       9.73810     11.52495     27.28626
H       7.56847      7.70264     29.14168
H      10.93551      6.01286     31.62724
H      12.38742      6.80708     31.10834
H      13.20613     10.51797     28.02514
Ag     17.44100     17.68500     14.96900
Ag     15.86900     18.21700     17.04500
Ag     17.30600     19.19600     19.70200
Ag     19.94300     21.99100     24.46900
Ag     18.69900     18.81300     17.33900
Ag     19.88700     20.03900     19.72500
Ag     21.40100     20.91900     22.32600
Ag     18.77000     20.68500     22.22600
Cl     21.99771     22.04885     18.46763
