# Supplementary material for: Correlating the Crystal Structure and Optical Response of DNA-Stabilized Ag16Cl2 Clusters
Source: J Phys Chem C Nanomater Interfaces. 2025 Aug 28;129(36):16155–63. doi: 10.1021/acs.jpcc.5c02959 (PMC12604614; doi:10.1021/acs.jpcc.5c02959)
Supplement: Supplementary file 2 [file jp5c02959_si_002.zip › Coordinates/Sub-cluster_D_Explicit_H2O_PBE_optimized_Ag16Cl2-DNA2_q-12.xyz]

682
Model[1]: Jmol 16.1.45  2023-11-05 21:31
C       9.70500     21.43300     25.86200
O       9.92900     20.05000     25.62800
C      10.64100     22.27800     25.01400
O      11.94000     21.64400     24.88000
C      10.14600     22.51800     23.60000
O      10.70600     23.69600     23.11100
C      10.76400     21.32200     22.89000
C      12.14900     21.37700     23.51600
N      12.96600     20.16400     23.41000
C      14.08300     20.18000     22.58000
O      14.28300     21.17500     21.87200
N      14.86100     19.07500     22.51000
C      14.59400     18.01900     23.28500
N      15.40100     16.95200     23.19400
C      13.48500     18.00600     24.17800
C      12.71600     19.10200     24.22100
H       9.82479     21.69749     26.91293
H       8.66778     21.70930     25.62281
H       9.29104     19.54659     26.14663
H      10.70063     23.24627     25.50170
H       9.05418     22.56342     23.48326
H      10.80461     21.45841     21.81387
H      10.17444     20.43394     23.10991
H      12.67386     22.19363     22.98152
H      15.16295     16.13623     23.72438
H      16.18661     16.92642     22.57055
H      13.30274     17.17621     24.86168
H      11.83463     19.19070     24.86414
P       9.86900     25.05800     23.11600
C      11.82800     26.35300     22.00300
O      11.00500     26.17900     23.14100
C      12.58400     27.67100     22.04700
O      13.49800     27.63300     23.17400
C      13.49000     27.88300     20.85300
O      13.81300     29.25000     20.70700
C      14.70200     27.03400     21.20700
C      14.74500     27.10400     22.73100
N      17.52200     22.74800     22.85400
C      17.68200     23.88800     22.17000
N      16.92600     24.98600     22.18700
C      15.88300     24.84200     23.02800
C      15.59000     23.73400     23.79600
C      16.46600     22.63500     23.69300
N      16.30300     21.50400     24.38100
N      14.44300     23.94500     24.54400
C      14.06200     25.15400     24.19700
N      14.91900     25.78100     23.34300
O       9.16400     25.12800     24.42900
O       9.11900     25.11900     21.84000
H      12.53893     25.50139     21.94542
H      11.18600     26.34816     21.09213
H      11.90669     28.50783     22.20627
H      13.04364     27.49927     19.92683
H      15.59923     27.37046     20.69314
H      14.53832     26.00134     20.84260
H      15.54928     27.74821     23.10151
H      18.53147     23.96014     21.46355
H      15.51385     21.43342     24.99462
H      16.91437     20.69911     24.22685
H      13.16772     25.60709     24.61092
P      13.18500     30.07200     19.48100
C      15.42900     29.97600     18.19400
O      14.07800     29.61600     18.23300
C      16.29300     28.87200     17.61200
O      16.28300     27.75400     18.52300
C      15.85600     28.30100     16.26400
O      16.51700     29.01600     15.21700
C      16.29600     26.82700     16.32100
C      16.43900     26.53200     17.81600
N      15.46700     25.51800     18.34900
C      15.94800     24.34700     18.95800
O      17.17600     24.17700     19.05600
N      15.04900     23.42900     19.43500
C      13.74800     23.64600     19.28700
N      12.90900     22.73100     19.76300
C      13.24500     24.82400     18.65800
C      14.12900     25.71800     18.20000
O      13.44600     31.49700     19.78500
O      11.80200     29.57100     19.26800
H      15.54568     30.86745     17.53788
H      15.80478     30.25879     19.17768
H      17.31100     29.26022     17.52594
H      14.77871     28.36785     16.12658
H      17.27777     26.62000     15.86762
H      15.56942     26.12079     15.87379
H      17.41314     26.09533     18.03806
H      11.91119     22.82944     19.66961
H      13.28802     21.86517     20.17162
H      12.17308     24.97610     18.54428
H      13.80813     26.60535     17.65375
P      16.12200     28.80200     13.67000
C      18.26000     27.37700     13.39100
O      16.85600     27.43500     13.32400
C      18.72400     25.94700     13.33300
O      18.37200     25.26800     14.54900
C      18.06500     25.12100     12.25100
O      18.74000     25.33000     11.05700
C      18.26900     23.69700     12.77300
C      18.28900     23.88600     14.29700
N      17.07000     23.35700     14.97000
C      17.19700     22.52100     16.09700
O      18.32800     22.24000     16.52500
N      16.07200     22.04900     16.69700
C      14.87100     22.37400     16.21000
N      13.79300     21.86700     16.81900
C      14.72300     23.22900     15.06900
C      15.83600     23.69200     14.49000
O      16.72700     29.86300     12.85400
O      14.67200     28.53100     13.56700
H      18.67019     27.98544     12.57479
H      18.64704     27.84904     14.33112
H      19.80188     25.97422     13.10906
H      17.01705     25.35192     12.08887
H      19.20247     23.32693     12.34756
H      17.52188     22.96751     12.46548
H      19.13199     23.34062     14.74731
H      12.86188     22.08026     16.50634
H      13.90841     21.17888     17.54936
H      13.70216     23.47168     14.74384
H      15.80201     24.33281     13.60620
P      18.10100     24.85400      9.66400
C      17.73800     22.43400      8.72000
O      18.39200     23.27400      9.65500
C      18.37600     21.05200      8.65300
O      19.78300     21.17200      8.31700
C      18.34500     20.22900      9.93500
O      18.38800     18.85500      9.56100
C      19.66100     20.65500     10.58900
C      20.56600     20.62400      9.36300
N      21.79200     21.44800      9.45500
C      23.00200     20.84700      9.69300
O      23.12500     19.66200      9.88800
N      24.07600     21.70000      9.70800
C      24.05800     23.06700      9.49000
O      25.07500     23.74900      9.51300
C      22.75800     23.63100      9.22300
C      21.70000     22.80500      9.21900
C      22.61300     25.10300      8.97700
O      18.90700     25.48700      8.61400
O      16.62700     25.06100      9.69600
H      16.66456     22.32290      8.93611
H      17.79919     22.94749      7.75296
H      17.80661     20.53907      7.88064
H      17.43819     20.44361     10.54433
H      20.03035     20.05424     11.43839
H      19.54842     21.69352     10.94576
H      20.89673     19.58220      9.17133
H      25.00120     21.31051      9.93596
H      20.68284     23.19916      9.04250
H      21.91393     25.58271      9.68640
H      22.15733     25.24112      8.00171
H      23.56692     25.60735      9.03980
P      17.38700     17.76400     10.19900
C      16.61900     17.16200      7.77700
O      16.27600     17.57700      9.08100
C      15.61600     16.13500      7.33900
O      16.05800     14.86900      7.83900
C      14.23200     16.37200      7.93200
O      13.35600     16.88000      6.94700
C      13.76400     15.02400      8.47700
C      14.97900     14.12100      8.35700
N      14.09000     10.55100     11.98100
C      13.43100     10.86700     10.85900
N      13.71100     11.81100      9.95900
C      14.81400     12.49500     10.30900
C      15.59700     12.28400     11.42600
C      15.19700     11.24900     12.30200
N      15.85400     10.93400     13.42000
N      16.66200     13.17000     11.45000
C      16.50200     13.88800     10.36500
N      15.41300     13.52700      9.62300
O      16.62600     18.30700     11.34000
O      18.15300     16.50500     10.32000
H      17.65001     16.77531      7.77280
H      16.64075     18.05118      7.13756
H      15.54951     16.15400      6.24838
H      14.30266     17.15891      8.68815
H      12.91461     14.65694      7.90200
H      13.42153     15.04294      9.52509
H      14.69983     13.27527      7.68551
H      12.54818     10.24929     10.68777
H      15.54248     10.14299     13.97973
H      16.69980     11.40075     13.72750
H      17.16614     14.67423     10.05136
P      12.54500     18.23500      7.25000
C      10.47400     16.96600      8.21600
O      11.54800     17.82200      8.49600
C      10.01400     16.21800      9.49300
O      10.99100     15.51900      9.98300
C       9.57000     17.24500     10.61000
O       8.45500     16.77500     11.26700
C      10.75800     17.22500     11.51600
C      11.03400     15.90800     11.52800
N      13.77000     12.69300     14.83500
C      12.37700     12.58400     14.48500
N      11.77000     13.53800     13.56900
C      12.59800     14.62300     12.98600
C      13.91500     14.74300     13.30900
C      14.56400     13.74800     14.27900
O      15.71500     13.85000     14.55700
N      14.40100     15.79200     12.65500
C      13.39600     16.33200     11.92700
N      12.28600     15.59500     12.14500
O      11.79900     18.63900      6.00000
O      13.47500     19.31300      7.74900
H      10.79159     16.26760      7.42203
H       9.65027     17.54579      7.78269
H       9.16329     15.55751      9.18811
H       9.31997     18.21166     10.18145
H      10.54826     17.67792     12.48159
H      11.56024     17.80648     11.06132
H      10.28702     15.26465     11.97230
H      14.15725     12.00850     15.50111
H      11.79719     11.75665     14.86850
H      13.42384     17.20308     11.31240
P       7.71300     17.67500     12.38200
C       8.61000     16.07900     14.26600
O       8.53000     17.39300     13.73700
C       9.68700     15.98300     15.33500
O      10.96900     16.28600     14.75300
C       9.53700     16.96400     16.49400
O       8.81200     16.35700     17.55600
C      10.98800     17.24600     16.93300
C      11.84600     16.71600     15.77000
N      12.80800     17.71600     15.21100
C      14.18500     17.55600     15.43900
O      14.58400     16.58400     16.09600
N      15.04300     18.47500     14.93800
C      14.58600     19.48700     14.21800
N      15.48000     20.35600     13.73500
C      13.19100     19.66800     13.96900
C      12.34600     18.76600     14.47300
O       6.35100     17.12400     12.53900
O       7.86500     19.10900     12.05300
H       7.66428     15.78734     14.74747
H       8.80602     15.30431     13.49022
H       9.67383     14.95139     15.74982
H       9.05707     17.92177     16.24970
H      11.28196     16.77199     17.88085
H      11.16419     18.30989     17.12646
H      12.44698     15.89455     16.12725
H      16.49736     20.20407     13.84513
H      15.16615     21.18713     13.23584
H      12.80991     20.46108     13.34283
H      11.27630     18.80530     14.35062
P       7.54100     17.10000     18.19600
C       7.86300     15.38800     20.18900
O       7.59300     16.69800     19.78500
C       8.75000     15.45500     21.45800
O       9.97000     15.77600     21.18000
C       8.22600     16.58700     22.43000
O       8.39300     16.18000     23.71700
C       9.11700     17.75400     22.17900
C      10.29100     17.17900     21.89500
N      14.86600     17.72500     19.20500
C      14.51300     16.66100     20.11300
N      13.21900     16.65400     20.78500
C      12.26000     17.74700     20.51300
C      12.56300     18.76000     19.64900
C      13.92500     18.77600     18.95400
O      14.19300     19.65500     18.21100
N      11.51900     19.59300     19.60300
C      10.56500     19.10100     20.43100
N      11.04800     17.96700     20.98200
O       6.26300     16.58900     17.57700
O       7.69700     18.58800     17.99000
H       6.90759     14.89887     20.33125
H       8.40969     14.79323     19.42552
H       8.66926     14.49435     21.96262
H       7.17197     16.79615     22.20936
H       9.16212     18.40746     23.08709
H       8.66795     18.40959     21.42987
H      10.92817     16.91105     22.72800
H      15.15664     15.80082     20.30901
H       9.59876     19.55889     20.56591
P       7.29800     15.23100     24.40900
C       8.93500     13.20500     24.67400
O       7.77400     13.74700     24.05400
C       9.44700     12.00700     23.89900
O      10.04800     12.44300     22.66700
C      10.54600     11.21700     24.59000
O       9.97100     10.18600     25.40400
C      11.37000     10.63300     23.41900
C      10.84600     11.38900     22.18500
N      12.02500     14.01400     17.85600
C      10.84600     13.69600     18.41600
N      10.60300     13.01400     19.53500
C      11.75400     12.63300     20.12400
C      13.03900     12.88400     19.66700
C      13.16100     13.62000     18.46800
N      14.33300     13.93400     17.91600
N      13.98000     12.34700     20.53100
C      13.26300     11.78200     21.47400
N      11.90900     11.92400     21.30700
O       6.00000     15.46900     23.72500
O       7.44400     15.44000     25.87600
H       9.68867     14.00580     24.73637
H       8.67953     12.89599     25.71173
H       8.56574     11.37046     23.71266
H      11.16283     11.88517     25.22675
H       9.44112     10.62593     26.11658
H      11.28088      9.52576     23.35088
H      12.42932     10.76762     23.60828
H      10.18621     10.74455     21.57633
H       9.93602     14.02307     17.89473
H      15.17818     13.66076     18.39845
H      14.40715     14.41956     17.03135
H      13.66692     11.25478     22.33248
Ag     16.26900     21.75500     20.38100
Ag     16.75300     20.13500     18.11700
Ag     16.98900     18.41700     15.83300
Ag     16.74400     16.67600     13.16000
Ag     16.74600     19.13400     20.92600
Ag     16.79400     17.31800     18.34800
Ag     17.18900     15.56100     15.68900
Ag     17.42600     14.00900     13.32700
Cl     18.72247     20.11537     13.91778
O      14.31300     19.19700     10.67000
H      14.67227     18.32208     10.44218
H      13.68297     19.42946      9.94706
O      14.56500     20.61900     26.16100
H      14.05076     19.94666     26.63931
H      14.65692     21.34939     26.77844
O      14.83400     32.24400     22.14400
H      15.30045     31.52017     22.59330
H      14.64556     31.89298     21.22817
O      18.59600     26.77000     20.72900
H      18.29618     26.85534     19.81015
H      17.90196     26.23271     21.19046
O       6.00900     13.31100     21.77700
H       6.30367     13.27465     20.85119
H       6.05832     14.24000     22.08577
O      13.37600     23.28100     27.30700
H      12.55881     22.95831     26.89161
H      13.64524     22.57644     27.91591
C      25.10200     26.48900     22.70500
O      24.68600     26.79000     21.37000
C      24.45000     25.21200     23.18500
O      23.12200     25.08700     22.59200
C      25.19200     23.94600     22.78100
O      24.93700     22.93900     23.68500
C      24.52000     23.61400     21.45400
C      23.07300     23.89800     21.80900
N      22.22500     24.14500     20.62800
C      21.09400     23.35500     20.39200
O      20.80200     22.45600     21.19000
N      20.33800     23.60900     19.29100
C      20.67900     24.59200     18.45500
N      19.90300     24.79900     17.38200
C      21.83100     25.39200     18.67100
C      22.56800     25.14100     19.75800
H      24.78721     27.33655     23.35133
H      26.19008     26.47331     22.71846
H      25.16083     27.58435     21.07321
H      24.38043     25.23270     24.26773
H      26.27728     24.09500     22.69806
H      24.65528     22.56956     21.18776
H      24.90273     24.24427     20.66739
H      22.63387     23.07019     22.34842
H      20.14563     25.47128     16.65129
H      19.06747     24.22460     17.26934
H      22.13089     26.22218     18.03077
H      23.43767     25.74147     19.94956
P      26.10700     22.03900     24.30700
C      24.29000     20.73800     25.62400
O      25.43700     21.57000     25.65900
C      24.05900     20.17000     26.99100
O      23.86300     21.25400     27.90200
C      22.80600     19.33200     27.14200
O      22.90700     18.57300     28.31200
C      21.72400     20.39700     27.31000
C      22.47700     21.49000     28.07000
N      19.53400     25.51600     29.15400
C      19.58900     24.26800     29.64400
N      20.39100     23.27100     29.30000
C      21.22400     23.64700     28.31700
C      21.29800     24.89300     27.71000
C      20.38800     25.87800     28.17900
N      20.32600     27.13600     27.70900
N      22.29200     24.90100     26.72900
C      22.79200     23.67400     26.78400
N      22.15400     22.86100     27.69600
O      27.28600     22.85600     24.67900
O      26.28000     20.91600     23.34900
H      24.41349     19.93697     24.87756
H      23.41184     21.31203     25.25195
H      24.91796     19.56180     27.27745
H      22.65049     18.69524     26.25948
H      21.29957     20.71347     26.36323
H      20.89394     20.04709     27.91245
H      22.17966     21.45333     29.14934
H      18.89172     24.07780     30.44806
H      20.92398     27.49484     26.99169
H      19.65727     27.75202     28.15653
H      23.56698     23.32339     26.12963
P      23.20500     17.00300     28.25100
C      20.64000     16.39200     28.59700
O      21.82800     16.33900     27.77500
C      19.41300     16.32600     27.71500
O      19.29700     17.55200     26.96700
C      19.51700     15.22400     26.68700
O      18.94000     14.03600     27.18400
C      18.73000     15.77200     25.48600
C      18.76300     17.29400     25.68000
N      19.63800     18.01200     24.69700
C      19.09500     19.01200     23.86600
O      17.88300     19.24400     23.91700
N      19.91300     19.66200     22.99000
C      21.21800     19.38500     22.97500
N      21.98800     20.06000     22.12000
C      21.79200     18.39100     23.82800
C      20.97600     17.73900     24.66600
O      23.44700     16.66600     29.66900
O      24.23600     16.71000     27.24300
H      20.64892     17.30880     29.18205
H      20.65068     15.53412     29.28557
H      18.54648     16.17450     28.39642
H      20.54914     15.03123     26.39447
H      17.67990     15.42551     25.50012
H      19.14659     15.44022     24.50947
H      17.79434     17.78297     25.51084
H      22.97696     19.81607     22.08559
H      21.64069     20.83610     21.57314
H      22.86506     18.18693     23.84639
H      21.38293     17.03001     25.37866
P      19.42700     12.62400     26.60200
C      17.39000     12.52900     24.96500
O      18.80200     12.55600     25.13600
C      17.04100     12.76700     23.51200
O      17.36700     14.12400     23.16800
C      17.83300     11.93500     22.52500
O      17.21600     10.66200     22.36700
C      17.73200     12.77200     21.24600
C      17.58900     14.21000     21.78400
N      18.79500     15.05100     21.53000
C      18.63400     16.34000     21.01200
O      17.49200     16.78100     20.83800
N      19.73100     17.07700     20.74000
C      20.94700     16.57200     20.95100
N      22.00300     17.34600     20.67100
C      21.13700     15.25700     21.46900
C      20.04200     14.53200     21.73100
O      18.80700     11.57300     27.43700
O      20.89700     12.68800     26.45800
H      16.91249     13.28153     25.61740
H      16.92251     11.61638     25.36145
H      15.94620     12.52956     23.43887
H      18.87649     11.77014     22.84488
H      16.81147     12.51188     20.69654
H      18.56125     12.64705     20.56004
H      16.78337     14.77238     21.31692
H      22.93800     17.02253     20.82603
H      21.89795     18.29257     20.30442
H      22.14485     14.90458     21.69194
H      20.13780     13.51575     22.09240
P      18.01500      9.45200     21.68300
C      18.76000      9.12200     19.20000
O      17.93300      9.78900     20.12300
C      18.23000      9.30400     17.78800
O      16.86800      8.80800     17.72700
C      18.14900     10.74500     17.27800
O      18.21400     10.71000     15.86000
C      16.74700     11.14200     17.74000
C      16.00200      9.86500     17.37200
N      14.67800      9.64800     18.05800
C      13.52100      9.97800     17.39600
O      13.51300     10.50600     16.30100
N      12.36400      9.70600     18.08400
C      12.25200      9.11200     19.33400
O      11.16500      8.90600     19.87400
C      13.50300      8.75900     19.96300
C      14.64200      9.03000     19.29800
C      13.50800      8.11400     21.32100
O      17.21700      8.22200     21.88800
O      19.42100      9.49700     22.12200
H      18.79086      8.02033     19.41230
H      19.79304      9.49179     19.29221
H      18.89507      8.72933     17.13443
H      18.92463     11.39802     17.65888
H      16.40458     12.00222     17.14756
H      16.66904     11.38493     18.79920
H      15.78913      9.86920     16.28668
H      11.56058      9.88386     17.41824
H      15.57256      8.74833     19.78731
H      14.04334      8.73099     22.07325
H      14.03396      7.13674     21.32132
H      12.48995      7.97685     21.69008
P      19.18500     11.68800     15.04400
C      20.26500      9.60100     13.88200
O      20.43500     10.77900     14.65500
C      21.37000      9.49700     12.85400
O      20.97800     10.28200     11.71400
C      22.69800     10.07900     13.32300
O      23.59000      9.06300     13.66000
C      23.23400     10.91300     12.15500
C      22.07800     10.98900     11.17600
N      23.00200     15.36400      8.60100
C      23.67000     14.20500      8.65600
N      23.37900     13.10400      9.34500
C      22.24900     13.27000     10.06400
C      21.45300     14.40000     10.10900
C      21.86800     15.50100      9.32700
N      21.19800     16.65400      9.26900
N      20.36300     14.20100     10.94400
C      20.52400     12.97600     11.38900
N      21.63800     12.35200     10.89400
O      19.69000     12.74200     15.94900
O      18.49200     12.02000     13.78000
H      20.28912      8.72464     14.51717
H      19.30026      9.62400     13.34868
H      21.53305      8.45997     12.57486
H      22.53846     10.72690     14.21334
H      24.13731     10.48616     11.70621
H      23.53466     11.90448     12.47545
H      22.38304     10.52340     10.20857
H      24.55185     14.15662      8.02641
H      21.53720     17.41667      8.68365
H      20.32189     16.79015      9.78281
H      19.82090     12.50908     12.07832
P      24.29300      9.10400     15.10100
C      26.35000     10.45600     14.26000
O      25.20300     10.46300     15.05900
C      26.71600     11.91600     13.90700
O      25.72600     12.43800     13.24800
C      26.93600     12.78000     15.22700
O      28.02800     13.60400     15.08000
C      25.67500     13.57100     15.29200
C      25.45700     13.82200     13.98500
N      22.88900     17.72200     11.50700
C      24.28900     17.41200     11.41800
N      24.81700     16.28700     12.17400
C      23.91100     15.46700     13.01600
C      22.58600     15.74200     13.12200
C      22.02600     16.93100     12.32800
O      20.88000     17.21500     12.38600
N      22.04500     14.84200     13.94900
C      23.03400     14.01600     14.36800
N      24.17900     14.42200     13.76600
O      25.18400      7.89600     15.28900
O      23.23500      9.24600     16.17400
H      27.18671      9.98255     14.76518
H      26.15487      9.88789     13.33772
H      27.66205     11.89580     13.34334
H      27.12182     12.14191     16.11582
H      25.78480     14.50290     15.87375
H      24.88464     12.99866     15.76437
H      26.17132     14.52570     13.56832
H      22.53874     18.53283     10.95837
H      24.91871     18.04281     10.80918
H      22.90545     13.15205     15.00813
P      28.55600     14.54900     16.28400
C      27.67400     16.63900     14.99400
O      27.66700     15.87500     16.17400
C      26.54400     17.64300     15.03400
O      25.29500     16.94000     15.12500
C      26.57200     18.53700     16.25100
O      27.29100     19.70800     15.95300
C      25.08700     18.84200     16.52300
C      24.33200     17.78000     15.71000
N      23.35300     16.92800     16.51500
C      21.97800     17.08400     16.31400
O      21.58700     17.91900     15.49500
N      21.10600     16.32700     17.04800
C      21.57300     15.42700     17.90800
N      20.68600     14.68500     18.57400
C      22.97300     15.24400     18.12100
C      23.81900     16.00500     17.40600
O      29.95300     14.92400     15.94700
O      28.22200     13.94200     17.58400
H      27.62527     16.02019     14.09902
H      28.63152     17.18180     14.87514
H      26.62650     18.27719     14.11828
H      27.02612     18.04479     17.12584
H      24.79918     19.81835     16.12928
H      24.79138     18.80425     17.56100
H      23.66825     18.27722     14.99060
H      19.67334     14.76870     18.40735
H      21.02800     14.02998     19.28499
H      23.30519     14.50336     18.81447
H      24.89913     15.92368     17.52400
P      28.48400     20.17700     16.91800
C      28.29200     22.49800     15.64800
O      28.42500     21.81600     16.85600
C      27.28400     23.65100     15.87800
O      26.11200     23.12200     16.02400
C      27.53000     24.48400     17.20200
O      27.01600     25.74800     17.06700
C      26.68500     23.77800     18.21200
C      25.58900     23.48000     17.48900
N      20.93400     20.93100     17.18300
C      21.34500     22.05100     16.39100
N      22.65900     22.61100     16.62000
C      23.57400     22.04600     17.64900
C      23.19300     20.99300     18.42200
C      21.80400     20.39100     18.18100
O      21.44400     19.47300     18.82600
N      24.19400     20.70000     19.25500
C      25.19900     21.58200     19.00700
N      24.79200     22.40500     18.01600
O      29.80000     19.65400     16.40500
O      28.20900     19.69100     18.32400
H      27.88628     21.83136     14.86545
H      29.27558     22.83736     15.26775
H      27.37817     24.32694     15.00806
H      28.60995     24.57057     17.41293
H      26.52859     24.46516     19.05335
H      27.16326     22.84677     18.54835
H      24.90923     24.32585     17.28183
H      20.67388     22.46270     15.63061
H      26.13918     21.57705     19.54552
P      27.93900     26.98400     16.59400
C      27.79400     26.52400     14.02800
O      27.39600     27.31900     15.13400
C      26.68300     26.45500     12.99100
O      26.06900     25.14800     12.97900
C      25.50500     27.38700     13.23100
O      25.78800     28.68000     12.70100
C      24.35500     26.69600     12.46200
C      24.89800     25.27700     12.19900
N      24.19900     20.26900     13.32300
C      25.31200     20.97300     13.05800
N      25.43600     22.27100     12.76600
C      24.23200     22.87800     12.77600
C      23.00600     22.28400     13.02900
C      23.01000     20.90600     13.32300
N      21.90500     20.21900     13.59600
N      21.97800     23.21800     12.94700
C      22.59400     24.34000     12.64800
N      23.95300     24.21500     12.53500
O      29.33100     26.49800     16.45100
O      27.61500     28.12200     17.49200
H      28.02647     25.49768     14.35162
H      28.75751     26.86848     13.59765
H      27.04312     26.72134     11.97421
H      25.27715     27.48398     14.28670
H      26.51710     29.07370     13.22363
H      23.40536     26.73143     12.99739
H      24.15911     27.24137     11.54314
H      25.14380     25.21649     11.11062
H      26.27062     20.43945     13.09031
H      21.01990     20.70102     13.59967
H      21.91447     19.24834     13.86193
H      22.04633     25.24873     12.46402
Ag     18.63600     20.95900     21.61200
Ag     18.60800     21.95900     19.03700
Ag     19.13400     19.86600     16.64500
Ag     19.14100     15.74300     12.12400
Ag     18.98000     19.04700     19.37200
Ag     19.08600     17.19600     17.05400
Ag     19.68900     14.96400     14.74100
Ag     19.20100     17.60300     14.21900
Cl     17.40650     14.72305     18.10087
O      10.47500     10.26400     16.84500
H      10.05223     10.26327     17.74120
H      10.16338      9.40018     16.50159
O      24.28500     28.12300     19.35800
H      24.78223     28.74894     18.79791
H      24.13404     28.62447     20.17443
O      25.11900     11.19500      9.09700
H      25.77711     11.38306      9.79236
H      24.90782     10.25091      9.18607
O      27.70600     25.53900     24.75100
H      28.26934     24.83528     25.12326
H      27.53290     25.22353     23.85370
O      22.21300     12.03100     16.78400
H      22.15955     11.10076     16.51858
H      22.65575     12.00839     17.64715
O      20.39900     25.78500     22.55300
H      21.18632     25.23930     22.45731
H      20.14102     26.10169     21.67563
O      23.31700     25.25900     15.66700
H      23.26755     24.32951     16.00835
H      22.53069     25.34267     15.11083
O      10.10100      6.88000     22.07100
H       9.38356      6.84869     21.43083
H      10.29716      5.96793     22.33614
O      26.85300     17.97600      9.28200
H      27.03475     17.10542      9.68264
H      26.64453     17.78838      8.35300
O      14.87900     14.70200     28.81800
H      15.15540     14.18416     28.03470
H      14.90816     15.63852     28.52917
