# Supplementary material for: Correlating the Crystal Structure and Optical Response of DNA-Stabilized Ag16Cl2 Clusters
Source: J Phys Chem C Nanomater Interfaces. 2025 Aug 28;129(36):16155–63. doi: 10.1021/acs.jpcc.5c02959 (PMC12604614; doi:10.1021/acs.jpcc.5c02959)
Supplement: Supplementary file 2 [file jp5c02959_si_002.zip › Coordinates/Sub-cluster_D_PBE_optimized_Ag16Cl2-DNA2_q-12.xyz]

634
Model[1]: Jmol 16.1.45  2023-11-05 21:31
C       9.70500     20.30300     25.86200
O       9.92900     18.92000     25.62800
C      10.64100     21.14800     25.01400
O      11.94000     20.51400     24.88000
C      10.14600     21.38800     23.60000
O      10.70600     22.56600     23.11100
C      10.76400     20.19200     22.89000
C      12.14900     20.24700     23.51600
N      12.96600     19.03400     23.41000
C      14.08300     19.05000     22.58000
O      14.28300     20.04500     21.87200
N      14.86100     17.94500     22.51000
C      14.59400     16.88900     23.28500
N      15.40100     15.82200     23.19400
C      13.48500     16.87600     24.17800
C      12.71600     17.97200     24.22100
H       9.82182     20.52743     26.91736
H       8.66428     20.54108     25.62108
H       9.30578     18.37666     26.13969
H      10.69854     22.13963     25.49478
H       9.05436     21.39713     23.48160
H      10.80451     20.28556     21.81031
H      10.18701     19.27756     23.10896
H      12.68383     21.03467     22.97523
H      15.17292     14.97645     23.71090
H      16.18975     15.83327     22.57261
H      13.29965     16.07102     24.86979
H      11.82651     18.01386     24.86080
P       9.86900     23.92800     23.11600
C      11.82800     25.22300     22.00300
O      11.00500     25.04900     23.14100
C      12.58400     26.54100     22.04700
O      13.49800     26.50300     23.17400
C      13.49000     26.75300     20.85300
O      13.81300     28.12000     20.70700
C      14.70200     25.90400     21.20700
C      14.74500     25.97400     22.73100
N      17.52200     21.61800     22.85400
C      17.68200     22.75800     22.17000
N      16.92600     23.85600     22.18700
C      15.88300     23.71200     23.02800
C      15.59000     22.60400     23.79600
C      16.46600     21.50500     23.69300
N      16.30300     20.37400     24.38100
N      14.44300     22.81500     24.54400
C      14.06200     24.02400     24.19700
N      14.91900     24.65100     23.34300
O       9.16400     23.99800     24.42900
O       9.11900     23.98900     21.84000
H      12.55466     24.41212     21.94675
H      11.18711     25.18945     21.09211
H      11.90227     27.36494     22.20871
H      13.03685     26.42738     19.92030
H      15.62388     26.21225     20.69798
H      14.53306     24.90092     20.83215
H      15.55405     26.59903     23.10234
H      18.53163     22.79650     21.46191
H      15.52286     20.27125     25.00014
H      16.92746     19.59070     24.22645
H      13.16119     24.45068     24.61260
P      13.18500     28.94200     19.48100
C      15.42900     28.84600     18.19400
O      14.07800     28.48600     18.23300
C      16.29300     27.74200     17.61200
O      16.28300     26.62400     18.52300
C      15.85600     27.17100     16.26400
O      16.51700     27.88600     15.21700
C      16.29600     25.69700     16.32100
C      16.43900     25.40200     17.81600
N      15.46700     24.38800     18.34900
C      15.94800     23.21700     18.95800
O      17.17600     23.04700     19.05600
N      15.04900     22.29900     19.43500
C      13.74800     22.51600     19.28700
N      12.90900     21.60100     19.76300
C      13.24500     23.69400     18.65800
C      14.12900     24.58800     18.20000
O      13.44600     30.36700     19.78500
O      11.80200     28.44100     19.26800
H      15.54725     29.73045     17.53685
H      15.80504     29.11329     19.17978
H      17.31491     28.11215     17.52489
H      14.77831     27.21709     16.12552
H      17.28274     25.57407     15.86685
H      15.54989     25.05552     15.86168
H      17.40767     24.94169     18.03966
H      11.91603     21.77405     19.67492
H      13.29072     20.76813     20.19128
H      12.17124     23.81395     18.54106
H      13.80552     25.45892     17.64642
P      16.12200     27.67200     13.67000
C      18.26000     26.24700     13.39100
O      16.85600     26.30500     13.32400
C      18.72400     24.81700     13.33300
O      18.37200     24.13800     14.54900
C      18.06500     23.99100     12.25100
O      18.74000     24.20000     11.05700
C      18.26900     22.56700     12.77300
C      18.28900     22.75600     14.29700
N      17.07000     22.22700     14.97000
C      17.19700     21.39100     16.09700
O      18.32800     21.11000     16.52500
N      16.07200     20.91900     16.69700
C      14.87100     21.24400     16.21000
N      13.79300     20.73700     16.81900
C      14.72300     22.09900     15.06900
C      15.83600     22.56200     14.49000
O      16.72700     28.73300     12.85400
O      14.67200     27.40100     13.56700
H      18.67449     26.83610     12.57106
H      18.64721     26.70009     14.33579
H      19.80123     24.81560     13.10923
H      17.01227     24.19014     12.08754
H      19.17661     22.15138     12.34362
H      17.42964     21.90794     12.47511
H      19.10084     22.17325     14.74871
H      12.88357     21.02986     16.51544
H      13.90213     20.13280     17.63591
H      13.72297     22.39898     14.74380
H      15.80186     23.17506     13.59718
P      18.10100     23.72400      9.66400
C      17.73800     21.30400      8.72000
O      18.39200     22.14400      9.65500
C      18.37600     19.92200      8.65300
O      19.78300     20.04200      8.31700
C      18.34500     19.09900      9.93500
O      18.38800     17.72500      9.56100
C      19.66100     19.52500     10.58900
C      20.56600     19.49400      9.36300
N      21.79200     20.31800      9.45500
C      23.00200     19.71700      9.69300
O      23.12500     18.53200      9.88800
N      24.07600     20.57000      9.70800
C      24.05800     21.93700      9.49000
O      25.07500     22.61900      9.51300
C      22.75800     22.50100      9.22300
C      21.70000     21.67500      9.21900
C      22.61300     23.97300      8.97700
O      18.90700     24.35700      8.61400
O      16.62700     23.93100      9.69600
H      16.66140     21.26425      8.93630
H      17.80231     21.78091      7.73845
H      17.81318     19.37400      7.89186
H      17.43559     19.27023     10.54812
H      20.02793     18.87717     11.41985
H      19.63423     20.54168     10.95455
H      20.90697     18.48511      9.16391
H      24.97950     20.13812      9.93693
H      20.67661     22.03575      9.04183
H      21.91355     24.42778      9.69386
H      22.15900     24.17673      8.00783
H      23.58678     24.44579      9.04408
P      17.38700     16.63400     10.19900
C      16.61900     16.03200      7.77700
O      16.27600     16.44700      9.08100
C      15.61600     15.00500      7.33900
O      16.05800     13.73900      7.83900
C      14.23200     15.24200      7.93200
O      13.35600     15.75000      6.94700
C      13.76400     13.89400      8.47700
C      14.97900     12.99100      8.35700
N      14.09000      9.42100     11.98100
C      13.43100      9.73700     10.85900
N      13.71100     10.68100      9.95900
C      14.81400     11.36500     10.30900
C      15.59700     11.15400     11.42600
C      15.19700     10.11900     12.30200
N      15.85400      9.80400     13.42000
N      16.66200     12.04000     11.45000
C      16.50200     12.75800     10.36500
N      15.41300     12.39700      9.62300
O      16.62600     17.17700     11.34000
O      18.15300     15.37500     10.32000
H      17.63472     15.59097      7.77485
H      16.64587     16.85887      7.03910
H      15.54804     14.96731      6.25000
H      14.29712     15.96753      8.76289
H      12.92451     13.46735      7.90932
H      13.42360     13.95950      9.52361
H      14.69097     12.17770      7.67139
H      12.53622      9.15071     10.68822
H      15.54264      9.02170     13.98535
H      16.69325     10.28357     13.72658
H      17.15651     13.56840     10.05717
P      12.54500     17.10500      7.25000
C      10.47400     15.83600      8.21600
O      11.54800     16.69200      8.49600
C      10.01400     15.08800      9.49300
O      10.99100     14.38900      9.98300
C       9.57000     16.11500     10.61000
O       8.45500     15.64500     11.26700
C      10.75800     16.09500     11.51600
C      11.03400     14.77800     11.52800
N      13.77000     11.56300     14.83500
C      12.37700     11.45400     14.48500
N      11.77000     12.40800     13.56900
C      12.59800     13.49300     12.98600
C      13.91500     13.61300     13.30900
C      14.56400     12.61800     14.27900
O      15.71500     12.72000     14.55700
N      14.40100     14.66200     12.65500
C      13.39600     15.20200     11.92700
N      12.28600     14.46500     12.14500
O      11.79900     17.50900      6.00000
O      13.47500     18.18300      7.74900
H      10.80224     15.07095      7.50983
H       9.63477     16.36430      7.77273
H       9.15491     14.46625      9.18102
H       9.32652     17.10402     10.18798
H      10.53258     16.48601     12.49954
H      11.56389     16.74070     11.17593
H      10.28952     14.18515     12.05851
H      14.16590     10.91294     15.51162
H      11.78504     10.65395     14.87468
H      13.42690     16.09204     11.31646
P       7.71300     16.54500     12.38200
C       8.61000     14.94900     14.26600
O       8.53000     16.26300     13.73700
C       9.68700     14.85300     15.33500
O      10.96900     15.15600     14.75300
C       9.53700     15.83400     16.49400
O       8.81200     15.22700     17.55600
C      10.98800     16.11600     16.93300
C      11.84600     15.58600     15.77000
N      12.80800     16.58600     15.21100
C      14.18500     16.42600     15.43900
O      14.58400     15.45400     16.09600
N      15.04300     17.34500     14.93800
C      14.58600     18.35700     14.21800
N      15.48000     19.22600     13.73500
C      13.19100     18.53800     13.96900
C      12.34600     17.63600     14.47300
O       6.35100     15.99400     12.53900
O       7.86500     17.97900     12.05300
H       7.64778     14.58987     14.63744
H       8.82194     14.21495     13.47281
H       9.67049     13.82657     15.75342
H       9.04549     16.75970     16.24119
H      11.28835     15.57781     17.82000
H      11.15936     17.19714     17.12852
H      12.43169     14.72806     16.12535
H      16.46211     19.12665     13.98121
H      15.16328     20.03180     13.22360
H      12.81707     19.36799     13.35694
H      11.27902     17.73915     14.35517
P       7.54100     15.97000     18.19600
C       7.86300     14.25800     20.18900
O       7.59300     15.56800     19.78500
C       8.75000     14.32500     21.45800
O       9.97000     14.64600     21.18000
C       8.22600     15.45700     22.43000
O       8.39300     15.05000     23.71700
C       9.11700     16.62400     22.17900
C      10.29100     16.04900     21.89500
N      14.86600     16.59500     19.20500
C      14.51300     15.53100     20.11300
N      13.21900     15.52400     20.78500
C      12.26000     16.61700     20.51300
C      12.56300     17.63000     19.64900
C      13.92500     17.64600     18.95400
O      14.19300     18.52500     18.21100
N      11.51900     18.46300     19.60300
C      10.56500     17.97100     20.43100
N      11.04800     16.83700     20.98200
O       6.26300     15.45900     17.57700
O       7.69700     17.45800     17.99000
H       6.92774     13.71278     20.42710
H       8.41640     13.70300     19.41966
H       8.66825     13.32998     21.94876
H       7.17782     15.72225     22.21062
H       9.16297     17.23820     23.09435
H       8.66309     17.23813     21.42002
H      10.92420     15.72823     22.72187
H      15.17653     14.70854     20.31489
H       9.57449     18.37718     20.56380
P       7.29800     14.10100     24.40900
C       8.93500     12.07500     24.67400
O       7.77400     12.61700     24.05400
C       9.44700     10.87700     23.89900
O      10.04800     11.31300     22.66700
C      10.54600     10.08700     24.59000
O       9.97100      9.05600     25.40400
C      11.37000      9.50300     23.41900
C      10.84600     10.25900     22.18500
N      12.02500     12.88400     17.85600
C      10.84600     12.56600     18.41600
N      10.60300     11.88400     19.53500
C      11.75400     11.50300     20.12400
C      13.03900     11.75400     19.66700
C      13.16100     12.49000     18.46800
N      14.33300     12.80400     17.91600
N      13.98000     11.21700     20.53100
C      13.26300     10.65200     21.47400
N      11.90900     10.79400     21.30700
O       6.00000     14.33900     23.72500
O       7.44400     14.31000     25.87600
H       9.77598     12.80506     24.72838
H       8.68063     11.79769     25.71893
H       8.64343     10.16173     23.71114
H      11.17742     10.69682     25.23906
H       9.43052      9.42729     26.12797
H      11.28075      8.41026     23.34631
H      12.42652      9.67328     23.60725
H      10.28436      9.53724     21.57418
H       9.94321     12.94325     17.89946
H      15.18159     12.56146     18.40191
H      14.40573     13.32315     17.04453
H      13.67269     10.16356     22.34196
Ag     16.26900     20.62500     20.38100
Ag     16.75300     19.00500     18.11700
Ag     16.98900     17.28700     15.83300
Ag     16.74400     15.54600     13.16000
Ag     16.74600     18.00400     20.92600
Ag     16.79400     16.18800     18.34800
Ag     17.18900     14.43100     15.68900
Ag     17.42600     12.87900     13.32700
Cl     18.71480     18.99444     13.95654
C      25.10200     25.35900     22.70500
O      24.68600     25.66000     21.37000
C      24.45000     24.08200     23.18500
O      23.12200     23.95700     22.59200
C      25.19200     22.81600     22.78100
O      24.93700     21.80900     23.68500
C      24.52000     22.48400     21.45400
C      23.07300     22.76800     21.80900
N      22.22500     23.01500     20.62800
C      21.09400     22.22500     20.39200
O      20.80200     21.32600     21.19000
N      20.33800     22.47900     19.29100
C      20.67900     23.46200     18.45500
N      19.90300     23.66900     17.38200
C      21.83100     24.26200     18.67100
C      22.56800     24.01100     19.75800
H      24.77905     26.19335     23.35405
H      26.18364     25.31563     22.83784
H      25.15458     26.45643     21.07559
H      24.38314     24.16495     24.26619
H      26.28009     22.93515     22.69873
H      24.64690     21.41574     21.19708
H      24.89658     23.05695     20.59538
H      22.64049     21.91338     22.34256
H      20.13981     24.42359     16.75387
H      19.11779     23.04965     17.25578
H      22.14058     25.07019     18.02037
H      23.50808     24.55935     19.93485
P      26.10700     20.90900     24.30700
C      24.29000     19.60800     25.62400
O      25.43700     20.44000     25.65900
C      24.05900     19.04000     26.99100
O      23.86300     20.12400     27.90200
C      22.80600     18.20200     27.14200
O      22.90700     17.44300     28.31200
C      21.72400     19.26700     27.31000
C      22.47700     20.36000     28.07000
N      19.53400     24.38600     29.15400
C      19.58900     23.13800     29.64400
N      20.39100     22.14100     29.30000
C      21.22400     22.51700     28.31700
C      21.29800     23.76300     27.71000
C      20.38800     24.74800     28.17900
N      20.32600     26.00600     27.70900
N      22.29200     23.77100     26.72900
C      22.79200     22.54400     26.78400
N      22.15400     21.73100     27.69600
O      27.28600     21.72600     24.67900
O      26.28000     19.78600     23.34900
H      24.41780     18.77191     24.89257
H      23.40455     20.14522     25.24580
H      24.90554     18.39181     27.27420
H      22.64799     17.59696     26.25186
H      21.30084     19.63082     26.37226
H      20.89995     18.87342     27.90856
H      22.18175     20.28497     29.14815
H      18.89250     22.91525     30.44540
H      20.92684     26.34231     26.98679
H      19.65295     26.60826     28.15656
H      23.55690     22.15760     26.13198
P      23.20500     15.87300     28.25100
C      20.64000     15.26200     28.59700
O      21.82800     15.20900     27.77500
C      19.41300     15.19600     27.71500
O      19.29700     16.42200     26.96700
C      19.51700     14.09400     26.68700
O      18.94000     12.90600     27.18400
C      18.73000     14.64200     25.48600
C      18.76300     16.16400     25.68000
N      19.63800     16.88200     24.69700
C      19.09500     17.88200     23.86600
O      17.88300     18.11400     23.91700
N      19.91300     18.53200     22.99000
C      21.21800     18.25500     22.97500
N      21.98800     18.93000     22.12000
C      21.79200     17.26100     23.82800
C      20.97600     16.60900     24.66600
O      23.44700     15.53600     29.66900
O      24.23600     15.58000     27.24300
H      20.64484     16.21623     29.16831
H      20.64966     14.43732     29.30025
H      18.54540     15.07739     28.39737
H      20.54446     13.84212     26.39790
H      17.67545     14.32202     25.49943
H      19.14334     14.33303     24.50391
H      17.78458     16.60602     25.50676
H      22.99764     18.76702     22.08524
H      21.55212     19.65927     21.56791
H      22.84601     17.00031     23.84105
H      21.30089     15.84415     25.37197
P      19.42700     11.49400     26.60200
C      17.39000     11.39900     24.96500
O      18.80200     11.42600     25.13600
C      17.04100     11.63700     23.51200
O      17.36700     12.99400     23.16800
C      17.83300     10.80500     22.52500
O      17.21600      9.53200     22.36700
C      17.73200     11.64200     21.24600
C      17.58900     13.08000     21.78400
N      18.79500     13.92100     21.53000
C      18.63400     15.21000     21.01200
O      17.49200     15.65100     20.83800
N      19.73100     15.94700     20.74000
C      20.94700     15.44200     20.95100
N      22.00300     16.21600     20.67100
C      21.13700     14.12700     21.46900
C      20.04200     13.40200     21.73100
O      18.80700     10.44300     27.43700
O      20.89700     11.55800     26.45800
H      16.91666     12.18422     25.60973
H      16.93557     10.45105     25.35146
H      15.94132     11.43987     23.44573
H      18.88057     10.67346     22.84534
H      16.82882     11.31351     20.69646
H      18.56512     11.54543     20.56072
H      16.76944     13.58935     21.31310
H      22.92287     15.84153     20.82265
H      21.89778     17.14597     20.30012
H      22.13153     13.71525     21.68971
H      20.13671     12.39513     22.09638
P      18.01500      8.32200     21.68300
C      18.76000      7.99200     19.20000
O      17.93300      8.65900     20.12300
C      18.23000      8.17400     17.78800
O      16.86800      7.67800     17.72700
C      18.14900      9.61500     17.27800
O      18.21400      9.58000     15.86000
C      16.74700     10.01200     17.74000
C      16.00200      8.73500     17.37200
N      14.67800      8.51800     18.05800
C      13.52100      8.84800     17.39600
O      13.51300      9.37600     16.30100
N      12.36400      8.57600     18.08400
C      12.25200      7.98200     19.33400
O      11.16500      7.77600     19.87400
C      13.50300      7.62900     19.96300
C      14.64200      7.90000     19.29800
C      13.50800      6.98400     21.32100
O      17.21700      7.09200     21.88800
O      19.42100      8.36700     22.12200
H      18.79032      6.90211     19.41913
H      19.78747      8.39602     19.29219
H      18.89933      7.62094     17.12831
H      18.91989     10.28295     17.65917
H      16.39733     10.92580     17.26254
H      16.67682     10.16963     18.81031
H      15.78588      8.75633     16.28563
H      11.52325      8.90915     17.63673
H      15.57736      7.65232     19.78894
H      14.04013      7.63216     22.06714
H      14.03429      6.00521     21.32724
H      12.47447      6.87957     21.68664
P      19.18500     10.55800     15.04400
C      20.26500      8.47100     13.88200
O      20.43500      9.64900     14.65500
C      21.37000      8.36700     12.85400
O      20.97800      9.15200     11.71400
C      22.69800      8.94900     13.32300
O      23.59000      7.93300     13.66000
C      23.23400      9.78300     12.15500
C      22.07800      9.85900     11.17600
N      23.00200     14.23400      8.60100
C      23.67000     13.07500      8.65600
N      23.37900     11.97400      9.34500
C      22.24900     12.14000     10.06400
C      21.45300     13.27000     10.10900
C      21.86800     14.37100      9.32700
N      21.19800     15.52400      9.26900
N      20.36300     13.07100     10.94400
C      20.52400     11.84600     11.38900
N      21.63800     11.22200     10.89400
O      19.69000     11.61200     15.94900
O      18.49200     10.89000     13.78000
H      20.29947      7.54660     14.50377
H      19.29803      8.41828     13.35253
H      21.53156      7.29312     12.57946
H      22.53576      9.54130     14.23136
H      24.07508      9.27283     11.70237
H      23.54140     10.78319     12.46675
H      22.38816      9.41875     10.20186
H      24.55298     13.05530      8.02864
H      21.54013     16.24873      8.66326
H      20.27791     15.59559      9.68444
H      19.89112     11.30510     12.08102
P      24.29300      7.97400     15.10100
C      26.35000      9.32600     14.26000
O      25.20300      9.33300     15.05900
C      26.71600     10.78600     13.90700
O      25.72600     11.30800     13.24800
C      26.93600     11.65000     15.22700
O      28.02800     12.47400     15.08000
C      25.67500     12.44100     15.29200
C      25.45700     12.69200     13.98500
N      22.88900     16.59200     11.50700
C      24.28900     16.28200     11.41800
N      24.81700     15.15700     12.17400
C      23.91100     14.33700     13.01600
C      22.58600     14.61200     13.12200
C      22.02600     15.80100     12.32800
O      20.88000     16.08500     12.38600
N      22.04500     13.71200     13.94900
C      23.03400     12.88600     14.36800
N      24.17900     13.29200     13.76600
O      25.18400      6.76600     15.28900
O      23.23500      8.11600     16.17400
H      27.16097      8.77888     14.75631
H      26.14868      8.77486     13.33164
H      27.66201     10.78710     13.34389
H      27.11804     11.03808     16.12356
H      25.78787     13.33638     15.88761
H      24.89903     11.80721     15.75761
H      26.15802     13.43349     13.57597
H      22.53094     17.36813     10.94467
H      24.92893     16.86664     10.79443
H      22.90536     12.04038     15.01108
P      28.55600     13.41900     16.28400
C      27.67400     15.50900     14.99400
O      27.66700     14.74500     16.17400
C      26.54400     16.51300     15.03400
O      25.29500     15.81000     15.12500
C      26.57200     17.40700     16.25100
O      27.29100     18.57800     15.95300
C      25.08700     17.71200     16.52300
C      24.33200     16.65000     15.71000
N      23.35300     15.79800     16.51500
C      21.97800     15.95400     16.31400
O      21.58700     16.78900     15.49500
N      21.10600     15.19700     17.04800
C      21.57300     14.29700     17.90800
N      20.68600     13.55500     18.57400
C      22.97300     14.11400     18.12100
C      23.81900     14.87500     17.40600
O      29.95300     13.79400     15.94700
O      28.22200     12.81200     17.58400
H      27.53798     14.84293     14.11221
H      28.64650     15.99549     14.86538
H      26.62377     17.11011     14.10843
H      27.03119     16.96227     17.13552
H      24.79935     18.74124     16.25489
H      24.89501     17.61188     17.59637
H      23.66009     17.10645     14.98481
H      19.67571     13.69174     18.40801
H      21.02870     12.80864     19.16466
H      23.29890     13.32427     18.79607
H      24.89666     14.73569     17.51867
P      28.48400     19.04700     16.91800
C      28.29200     21.36800     15.64800
O      28.42500     20.68600     16.85600
C      27.28400     22.52100     15.87800
O      26.11200     21.99200     16.02400
C      27.53000     23.35400     17.20200
O      27.01600     24.61800     17.06700
C      26.68500     22.64800     18.21200
C      25.58900     22.35000     17.48900
N      20.93400     19.80100     17.18300
C      21.34500     20.92100     16.39100
N      22.65900     21.48100     16.62000
C      23.57400     20.91600     17.64900
C      23.19300     19.86300     18.42200
C      21.80400     19.26100     18.18100
O      21.44400     18.34300     18.82600
N      24.19400     19.57000     19.25500
C      25.19900     20.45200     19.00700
N      24.79200     21.27500     18.01600
O      29.80000     18.52400     16.40500
O      28.20900     18.56100     18.32400
H      27.89981     20.67729     14.86473
H      29.27589     21.78270     15.35918
H      27.37928     23.17243     14.99973
H      28.61111     23.41304     17.41184
H      26.52002     23.31694     19.05451
H      27.17666     21.77867     18.64191
H      24.89939     23.17390     17.27923
H      20.67069     21.29403     15.62437
H      26.13482     20.51814     19.54876
P      27.93900     25.85400     16.59400
C      27.79400     25.39400     14.02800
O      27.39600     26.18900     15.13400
C      26.68300     25.32500     12.99100
O      26.06900     24.01800     12.97900
C      25.50500     26.25700     13.23100
O      25.78800     27.55000     12.70100
C      24.35500     25.56600     12.46200
C      24.89800     24.14700     12.19900
N      24.19900     19.13900     13.32300
C      25.31200     19.84300     13.05800
N      25.43600     21.14100     12.76600
C      24.23200     21.74800     12.77600
C      23.00600     21.15400     13.02900
C      23.01000     19.77600     13.32300
N      21.90500     19.08900     13.59600
N      21.97800     22.08800     12.94700
C      22.59400     23.21000     12.64800
N      23.95300     23.08500     12.53500
O      29.33100     25.36800     16.45100
O      27.61500     26.99200     17.49200
H      28.14027     24.41710     14.35295
H      28.67137     25.85082     13.58474
H      27.12134     25.56043     11.98783
H      25.27798     26.32882     14.29148
H      26.51631     27.94768     13.22398
H      23.40519     25.57478     12.99624
H      24.15919     26.08422     11.52639
H      25.14506     24.05656     11.11482
H      26.26027     19.27259     13.09031
H      21.00309     19.53014     13.59784
H      21.91660     18.11305     13.85500
H      22.06442     24.15386     12.46673
Ag     18.63600     19.82900     21.61200
Ag     18.60800     20.82900     19.03700
Ag     19.13400     18.73600     16.64500
Ag     19.14100     14.61300     12.12400
Ag     18.98000     17.91700     19.37200
Ag     19.08600     16.06600     17.05400
Ag     19.68900     13.83400     14.74100
Ag     19.20100     16.47300     14.21900
Cl     17.42477     13.58233     18.09654
