# Supplementary material for: Correlating the Crystal Structure and Optical Response of DNA-Stabilized Ag16Cl2 Clusters
Source: J Phys Chem C Nanomater Interfaces. 2025 Aug 28;129(36):16155–63. doi: 10.1021/acs.jpcc.5c02959 (PMC12604614; doi:10.1021/acs.jpcc.5c02959)
Supplement: Supplementary file 2 [file jp5c02959_si_002.zip › Coordinates/Sub-cluster_E_Explicit_H2O_PBE_optimized_Ag16Cl2-DNA2_q-12.xyz]

685
Model[1]: Jmol 16.1.45  2023-11-05 21:31
C      16.94600     25.34200     28.32300
O      16.81000     23.93400     28.49600
C      17.29500     25.68600     26.88200
O      18.08000     24.59600     26.27900
C      16.09000     25.85500     25.96200
O      16.38200     26.74700     24.93700
C      15.94200     24.45500     25.38500
C      17.39500     24.10300     25.14100
N      17.63800     22.64500     25.02500
C      18.23400     22.12300     23.86300
O      18.56800     22.89900     22.95500
N      18.45400     20.78000     23.78500
C      18.08200     19.98100     24.80100
N      18.30500     18.66700     24.68500
C      17.45900     20.49600     25.97300
C      17.25600     21.81400     26.04300
H      16.03045     25.88692     28.62501
H      17.69361     25.74752     29.02474
H      16.54835     23.74246     29.40930
H      17.83462     26.64568     26.97283
H      15.16086     26.15315     26.49503
H      15.42668     23.75450     26.08727
H      15.39016     24.40052     24.45113
H      17.80659     24.50564     24.20956
H      18.44352     18.06201     25.48359
H      18.69478     18.31319     23.81535
H      17.16271     19.83206     26.75875
H      16.81239     22.22818     26.96510
P      15.51800     28.06900     24.67000
C      17.17000     28.66500     22.77100
O      16.58700     29.02400     24.00600
C      17.81900     29.86800     22.13500
O      18.78700     30.42300     23.04200
C      18.61400     29.56800     20.88200
O      18.82100     30.76900     20.15800
C      19.93100     29.06400     21.46000
C      20.06800     29.90500     22.73500
N      24.21000     28.65300     25.46300
C      24.06600     29.38700     24.35200
N      22.94800     29.66900     23.68200
C      21.88200     29.10400     24.27800
C      21.88100     28.32100     25.40500
C      23.11700     28.08800     26.01700
N      23.25000     27.34600     27.11500
N      20.59500     27.91200     25.72400
C      19.85500     28.46000     24.79100
N      20.57600     29.17000     23.87400
O      15.09400     28.69600     25.95600
O      14.51100     27.70100     23.65200
H      17.82936     27.79763     22.93090
H      16.40582     28.29813     22.04891
H      17.04597     30.60158     21.92656
H      18.16756     28.80048     20.25422
H      20.74143     29.20717     20.75773
H      19.94028     28.00523     21.66946
H      20.82325     30.70810     22.55067
H      25.00314     29.81057     23.95039
H      22.44832     26.89903     27.51669
H      24.15707     27.16509     27.51110
H      18.79908     28.29967     24.71483
P      18.02900     31.05400     18.79400
C      20.16200     30.43500     17.35600
O      18.78400     30.18100     17.69000
C      20.79900     29.15000     16.88000
O      20.85700     28.22700     17.97700
C      19.98700     28.46800     15.80400
O      20.47200     28.85600     14.52000
C      20.21500     26.97100     16.06000
C      20.65500     26.90600     17.52700
N      19.64800     26.30500     18.44900
C      19.96900     25.15600     19.20700
O      21.06400     24.60900     19.04800
N      19.04800     24.66800     20.08000
C      17.86700     25.28800     20.22800
N      16.98900     24.77100     21.10000
C      17.53000     26.45500     19.48000
C      18.44700     26.93800     18.62500
O      18.19300     32.49100     18.48500
O      16.67300     30.49500     18.97600
H      20.21053     31.21048     16.57786
H      20.71497     30.82368     18.22865
H      21.76290     29.43373     16.44994
H      18.93036     28.69261     15.83218
H      20.98335     26.53183     15.42451
H      19.31954     26.39539     15.83344
H      21.58002     26.28298     17.61601
H      16.15565     25.37482     21.27145
H      17.18921     23.96991     21.67338
H      16.55370     26.91334     19.62469
H      18.19917     27.78255     17.97516
P      19.48700     28.78100     13.26100
C      20.39700     26.41400     12.53200
O      19.30900     27.22300     12.95600
C      19.98500     24.95700     12.61000
O      19.85800     24.57400     13.98900
C      18.62800     24.65900     12.00800
O      18.76500     24.41100     10.59900
C      18.20900     23.38100     12.76900
C      18.96400     23.49700     14.10400
N      18.05800     23.72200     15.27800
C      18.26200     22.99800     16.45800
O      19.24300     22.24700     16.55000
N      17.41900     23.18700     17.49400
C      16.37800     24.00700     17.37300
N      15.57300     24.14100     18.42800
C      16.13700     24.74500     16.17600
C      16.97600     24.54800     15.14900
O      20.13100     29.44300     12.11100
O      18.15600     29.21500     13.73900
H      21.32009     26.64217     13.13279
H      20.70019     26.65239     11.49709
H      20.74085     24.35923     12.11299
H      17.93072     25.49992     12.13680
H      18.57894     22.48004     12.25940
H      17.14603     23.23497     12.89146
H      19.47051     22.57430     14.31372
H      14.76682     24.74846     18.36778
H      15.77886     23.61543     19.26391
H      15.27366     25.39385     16.07626
H      16.80866     25.00294     14.16916
P      17.48600     24.49300      9.64100
C      15.31100     22.97600      9.62000
O      16.67900     23.15600      9.99700
C      14.96100     21.49100      9.64000
O      15.79700     20.74500      8.70400
C      15.16100     20.76900     10.96500
O      14.40600     19.60100     10.94000
C      16.60900     20.36000     10.85300
C      16.54500     19.79600      9.44500
N      17.83300     19.57500      8.82000
C      18.35200     18.30000      8.81100
O      17.78400     17.34900      9.32600
N      19.56500     18.17900      8.18100
C      20.29100     19.20300      7.57000
O      21.37900     19.00900      7.03200
C      19.67000     20.52200      7.62100
C      18.48300     20.63300      8.22100
C      20.34400     21.70800      6.99700
O      17.97900     24.22400      8.27500
O      16.70500     25.71000      9.92300
H      15.14569     23.35632      8.58180
H      14.63663     23.59854     10.24155
H      13.89416     21.44180      9.33052
H      14.89762     21.34971     11.85926
H      16.91172     19.65335     11.62281
H      17.30077     21.20271     10.97363
H      16.04145     18.81727      9.46194
H      19.96807     17.25676      8.19785
H      17.93354     21.58200      8.21456
H      20.47134     22.47530      7.77953
H      19.71218     22.10344      6.18086
H      21.33512     21.45360      6.55107
P      13.56200     19.10900     12.19100
C      11.56900     18.83900     10.56200
O      12.07400     19.41600     11.74300
C      10.13800     18.41000     10.77200
O      10.14800     17.09500     11.35500
C       9.39700     19.31000     11.74700
O       8.54300     20.18400     11.03300
C       8.61300     18.35800     12.66400
C       9.16800     16.96800     12.34900
N       8.58200     14.13800     16.61600
C       7.69800     14.62800     15.73900
N       7.91500     15.35600     14.63900
C       9.22300     15.60100     14.48600
C      10.25400     15.17400     15.31000
C       9.89200     14.39600     16.43400
N      10.77600     13.91000     17.31700
N      11.47800     15.62700     14.83700
C      11.16700     16.28600     13.74600
N       9.82100     16.33600     13.49200
O      13.90200     19.94500     13.36600
O      13.72200     17.64200     12.29800
H      12.22692     18.02753     10.23358
H      11.59396     19.57268      9.73495
H       9.57018     18.40894      9.83253
H      10.07467     19.92220     12.36810
H       8.70654     18.66193     13.69606
H       7.53483     18.41199     12.49819
H       8.33877     16.28865     12.02184
H       6.65642     14.36875     15.93960
H      10.46320     13.35279     18.10560
H      11.75364     14.10295     17.21037
H      11.86924     16.79170     13.12139
P       8.71000     21.76900     11.24100
C       6.97700     21.87400     13.23700
O       8.30100     21.99500     12.82000
C       7.03600     21.50200     14.73000
O       7.74300     20.42500     14.83800
C       7.78400     22.59400     15.59900
O       7.03000     22.84900     16.71400
C       9.03000     21.89100     16.01300
C       8.57800     20.63500     16.17300
N      10.55900     16.37000     18.84500
C       9.25000     16.93700     19.01200
N       8.84400     18.08000     18.21100
C       9.78000     18.67900     17.21700
C      11.02600     18.15400     17.05800
C      11.45900     16.93300     17.88800
O      12.53900     16.45200     17.77400
N      11.64100     18.86700     16.11600
C      10.80900     19.84400     15.69900
N       9.65600     19.71300     16.38500
O       7.87700     22.51100     10.21800
O      10.17000     22.12200     11.08500
H       6.42621     21.09277     12.65500
H       6.42013     22.83316     13.04768
H       5.99823     21.45174     15.07470
H       7.93968     23.50897     15.04398
H       9.43881     22.34337     16.93466
H       9.82247     21.96716     15.28195
H       7.80724     20.44931     16.94573
H      10.83128     15.53236     19.37822
H       8.55506     16.52928     19.74347
H      11.06765     20.57148     14.92990
P       7.46700     23.98300     17.77500
C       8.08400     22.07900     19.50800
O       8.49200     23.23400     18.76200
C       9.30200     21.37000     20.08100
O      10.15500     20.94200     19.00000
C      10.19200     22.23200     20.97000
O       9.81900     22.04300     22.32800
C      11.62000     21.70700     20.71300
C      11.48600     20.82700     19.46500
N      12.43500     21.17200     18.33400
C      13.51700     20.32000     18.03600
O      13.70500     19.31400     18.72900
N      14.35300     20.64900     17.00800
C      14.12000     21.75300     16.28300
N      14.95200     22.03100     15.26300
C      13.02100     22.62400     16.57100
C      12.21200     22.29500     17.58700
O       6.25400     24.35000     18.54000
O       8.22700     25.01700     17.03700
H       7.53891     21.35702     18.87196
H       7.43415     22.35370     20.37282
H       8.94753     20.47218     20.64403
H      10.07736     23.30794     20.74855
H      11.97209     21.08308     21.53861
H      12.35834     22.49227     20.63484
H      11.72818     19.80251     19.73919
H      15.77429     21.45267     15.05936
H      14.77799     22.84692     14.67542
H      12.85434     23.48860     15.93964
H      11.33587     22.86753     17.85853
P       9.53500     23.29500     23.29400
C       9.64100     21.50000     25.21700
O      10.00800     22.76400     24.76700
C      10.85300     20.92200     25.98500
O      11.78500     20.59100     25.16700
C      11.48600     21.97300     26.98000
O      11.95400     21.31300     28.07700
C      12.64600     22.52300     26.22200
C      13.07700     21.45200     25.54100
N      16.14400     19.83200     21.50100
C      15.75300     19.03700     22.63200
N      14.90900     19.63200     23.65500
C      14.45100     21.05000     23.53500
C      14.81100     21.81700     22.47200
C      15.69900     21.19600     21.39700
O      16.00800     21.87000     20.48000
N      14.27100     23.03400     22.60600
C      13.56300     23.02800     23.76000
N      13.70500     21.80500     24.31900
O       8.05500     23.59300     23.25200
O      10.35500     24.51100     22.89300
H       8.78411     21.59633     25.87667
H       9.31720     20.82332     24.43415
H      10.47041     20.08250     26.60148
H      10.73062     22.72782     27.25588
H      13.37971     22.97573     26.88042
H      12.23954     23.33929     25.60171
H      13.75545     20.80690     26.10064
H      16.04458     18.01249     22.69186
H      13.01855     23.86154     24.17510
P      10.98000     20.98200     29.31100
C       8.70300     19.81000     28.61600
O      10.13400     19.69900     28.81900
C       8.16500     18.74200     27.65700
O       8.97500     18.67600     26.45600
C       8.10300     17.31600     28.21300
O       6.76000     16.85900     28.20000
C       8.98600     16.48900     27.26100
C       9.02500     17.34800     26.00300
N      11.32000     18.02100     21.42400
C      10.10000     18.35100     21.87300
N       9.56600     18.15200     23.07400
C      10.43500     17.52700     23.88200
C      11.71900     17.12600     23.56600
C      12.17000     17.39600     22.25800
N      13.38800     17.06900     21.81800
N      12.32400     16.51900     24.64600
C      11.41200     16.56900     25.58600
N      10.24200     17.16100     25.19500
O      10.06400     22.13500     29.46700
O      11.86600     20.57800     30.43200
H       8.45186     20.82306     28.25419
H       8.17485     19.78758     29.56655
H       7.14253     19.06678     27.48105
H       8.44591     17.28895     29.26814
H       6.76816     15.92958     28.52134
H       8.54359     15.50791     27.10925
H       9.97562     16.28987     27.64648
H       8.17626     17.14746     25.33519
H       9.44314     18.81233     21.14687
H      14.03678     16.63179     22.43462
H      13.63490     17.29447     20.87530
H      11.58371     16.15155     26.58371
Ag     19.98200     22.64000     20.79500
Ag     18.06900     21.25600     19.06400
Ag     16.28800     19.60100     17.24900
Ag     14.05700     18.37800     15.30200
Ag     19.10000     20.22800     21.59800
Ag     16.87500     18.82900     19.79500
Ag     15.04400     17.13300     17.70600
Ag     13.48700     15.63600     15.80800
Cl     17.57904     20.12479     14.29074
O      14.87400     25.80300     21.70100
H      14.61808     24.85976     21.79962
H      14.13652     26.15971     21.16814
O      17.22900     23.81400      6.00000
H      16.80586     23.13456      6.55014
H      17.31277     24.60983      6.55413
O      15.61600     28.66900     28.37300
H      16.02753     27.94603     28.88817
H      15.39280     28.30486     27.48720
O      20.02900     27.12800     28.28900
H      20.09732     27.28980     27.31359
H      20.20711     26.17353     28.39207
O      17.08400     17.46600     26.96700
H      17.02183     17.53506     25.99872
H      17.16869     18.38360     27.26340
O      12.36300     25.77100     24.54200
H      11.56724     25.49078     24.05629
H      12.59037     25.01744     25.10446
O      17.52800     20.86900     29.62800
H      18.06686     20.69691     30.41868
H      17.31318     19.96665     29.30053
C      29.45600     22.46400     18.05800
O      28.76000     22.59000     16.81900
C      28.53100     22.00000     19.17900
O      27.18600     22.52900     18.99400
C      28.37200     20.48300     19.26600
O      28.07800     20.09200     20.58200
C      27.14300     20.26900     18.39100
C      26.29500     21.43900     18.87200
N      25.19300     21.85300     17.97900
C      23.87500     21.62200     18.35900
O      23.65500     20.96200     19.38400
N      22.87400     22.04100     17.54300
C      23.15900     22.72200     16.43200
N      22.14400     23.14000     15.67300
C      24.49900     23.01600     16.05700
C      25.47500     22.58200     16.85900
H      29.97151     23.38479     18.35742
H      30.24270     21.70418     17.97013
H      29.34992     22.85603     16.09391
H      28.95952     22.35646     20.13100
H      29.23151     19.93982     18.87130
H      26.67472     19.29993     18.49710
H      27.33342     20.34988     17.32706
H      25.79810     21.20494     19.85105
H      22.36347     23.62102     14.80872
H      21.19155     22.97378     15.94195
H      24.75582     23.61385     15.18074
H      26.53057     22.84404     16.70256
P      29.19900     19.38800     21.48700
C      27.47800     19.02200     23.39600
O      28.66500     19.66800     22.96000
C      27.32700     19.14500     24.89400
O      27.12500     20.54900     25.18300
C      26.09000     18.48000     25.45100
O      26.23300     18.20200     26.82600
C      24.99300     19.50300     25.18200
C      25.73600     20.83700     25.21700
N      22.09800     22.62400     21.99100
C      22.01300     21.85400     23.09000
N      22.98900     21.41400     23.89000
C      24.18800     21.88000     23.47400
C      24.42400     22.70100     22.37700
C      23.30500     23.08400     21.61200
N      23.38500     23.87200     20.53700
N      25.77400     22.98100     22.25400
C      26.32500     22.32700     23.24800
N      25.42600     21.67000     24.05200
O      30.44600     20.17300     21.34700
O      29.19300     17.92900     21.18900
H      27.46648     17.94475     23.07218
H      26.56403     19.43956     22.93045
H      28.21841     18.70593     25.35326
H      25.91638     17.53412     24.94816
H      24.15657     19.43264     25.87008
H      24.53425     19.31773     24.20418
H      25.43781     21.36628     26.11983
H      20.97852     21.58628     23.31567
H      24.27221     24.25674     20.24999
H      22.51939     24.12450     20.01310
H      27.40496     22.34789     23.45090
P      26.38500     16.66900     27.28300
C      23.87600     16.61300     27.92500
O      24.89100     16.12000     27.10900
C      22.54300     16.69900     27.19600
O      22.64300     17.70300     26.15900
C      22.08200     15.44100     26.47500
O      21.27200     14.65600     27.33800
C      21.25900     15.97200     25.30000
C      21.78400     17.38500     25.08600
N      22.52600     17.55500     23.82000
C      22.07000     18.47900     22.88200
O      21.04200     19.12600     23.12600
N      22.76200     18.63400     21.72000
C      23.86700     17.92300     21.49900
N      24.51400     18.11700     20.34200
C      24.35000     16.97200     22.44900
C      23.65800     16.82500     23.58600
O      26.77200     16.69600     28.71900
O      27.22400     15.95500     26.29900
H      24.14502     17.56354     28.38525
H      23.74795     15.89647     28.77110
H      21.84242     16.91826     28.01089
H      22.91150     14.85806     26.10436
H      21.37689     15.36629     24.40937
H      20.19992     15.90909     25.49748
H      20.98198     18.14336     25.07349
H      25.41300     17.65599     20.14930
H      24.15409     18.79885     19.66590
H      25.26576     16.39922     22.28724
H      24.00243     16.13384     24.34145
P      20.85700     13.15900     26.92700
C      18.50200     14.00000     26.26400
O      19.69900     13.38700     25.85600
C      17.67000     14.42200     25.07300
O      18.32600     15.50700     24.37200
C      17.50500     13.36200     24.00700
O      16.47400     12.49000     24.37600
C      17.13300     14.19300     22.78000
C      17.87200     15.52100     23.02900
N      19.03300     15.70000     22.13200
C      19.19800     16.90600     21.43000
O      18.37800     17.82700     21.59400
N      20.25000     17.02800     20.58300
C      21.11500     16.02500     20.44000
N      22.14300     16.19900     19.60500
C      20.96100     14.79100     21.14400
C      19.91800     14.67600     21.96800
O      20.25200     12.49700     28.10800
O      22.01700     12.54200     26.24800
H      18.69573     14.88636     26.87266
H      17.91426     13.32859     26.87727
H      16.67609     14.75365     25.46684
H      18.44096     12.83327     23.82412
H      17.41977     13.74710     21.80527
H      16.04674     14.37008     22.69820
H      17.19098     16.37001     22.80968
H      22.87949     15.51309     19.49782
H      22.24258     17.07033     19.11166
H      21.71372     14.00208     21.02499
H      19.70949     13.76517     22.53984
P      16.25000     11.10500     23.60500
C      15.22100     10.62100     21.28000
O      15.42200     11.53700     22.31400
C      14.16400     11.12100     20.31900
O      12.92700     11.38500     21.02000
C      14.49700     12.43000     19.61400
O      13.82000     12.40400     18.42500
C      13.87900     13.46400     20.56100
C      12.57100     12.75300     20.85700
N      11.83600     13.18400     22.08000
C      10.72200     13.99100     21.96400
O      10.31700     14.43600     20.90300
N      10.09300     14.26800     23.15300
C      10.45000     13.81500     24.40700
O       9.82700     14.11800     25.42000
C      11.61300     12.96300     24.44700
C      12.23600     12.69200     23.29400
C      12.10100     12.41000     25.75500
O      15.38800     10.25800     24.46500
O      17.56500     10.59700     23.14700
H      14.88167      9.66646     21.67570
H      16.16178     10.44614     20.75140
H      14.00499     10.30848     19.61340
H      15.54731     12.59358     19.40065
H      13.75497     14.47844     20.13628
H      14.51550     13.59542     21.42847
H      11.85489     12.96135     20.01976
H       9.29306     14.87859     23.05929
H      13.12514     12.07932     23.29425
H      13.12067     12.73267     25.98153
H      12.10046     11.31997     25.73153
H      11.47199     12.72784     26.59940
P      14.60200     12.71500     17.06500
C      13.87500     10.37500     16.14200
O      14.91000     11.29100     16.46600
C      14.21800      9.72700     14.81000
O      13.74800     10.58900     13.74900
C      15.70300      9.48000     14.54800
O      15.92400      8.18000     14.03300
C      16.08900     10.50100     13.49500
C      14.77600     10.82000     12.80700
N      15.85300     14.07500      8.96700
C      16.08400     12.76800      9.13000
N      15.78400     11.98700     10.16800
C      15.15900     12.68200     11.12800
C      14.85500     14.02700     11.10900
C      15.22600     14.74900      9.95400
N      14.98500     16.04700      9.79400
N      14.22400     14.40100     12.27400
C      14.13700     13.27900     12.96400
N      14.71200     12.21000     12.33800
O      15.92300     13.29500     17.38200
O      13.64200     13.45900     16.21900
H      13.77582      9.58133     16.93003
H      12.87098     10.82935     16.07405
H      13.72715      8.76229     14.79063
H      16.29697      9.56807     15.44990
H      16.80039     10.06692     12.78178
H      16.53430     11.43756     13.90231
H      14.63268     10.20624     11.88852
H      16.55112     12.23260      8.30672
H      15.28263     16.52922      8.95888
H      14.50457     16.55966     10.50832
H      13.62427     13.22457     13.91380
P      16.99100      7.20200     14.72800
C      19.09000      8.00300     13.39800
O      18.44600      7.97700     14.63100
C      20.08700      9.17800     13.27000
O      19.43300     10.22400     12.85700
C      20.83300      9.61100     14.60900
O      22.14900      9.73800     14.22800
C      20.18200     10.89800     14.99000
C      19.96100     11.41600     13.76900
N      18.36800     15.57200     10.86900
C      19.27000     14.51800     10.47400
N      19.60300     13.44400     11.39500
C      18.99200     13.43800     12.74800
C      18.12500     14.41600     13.13300
C      17.78200     15.56700     12.16100
O      17.03700     16.45000     12.46200
N      17.75000     14.12900     14.37300
C      18.37100     12.98400     14.77100
N      19.12900     12.57400     13.74000
O      17.04500      6.00000     13.81200
O      16.64100      6.89200     16.16200
H      19.59413      7.03301     13.16382
H      18.32523      8.05959     12.61470
H      20.85276      8.80852     12.53992
H      20.72121      8.90568     15.43168
H      20.86571     11.47956     15.58348
H      19.29951     10.69758     15.58092
H      20.87284     11.71623     13.26700
H      18.18404     16.38366     10.22765
H      19.70344     14.50283      9.47529
H      18.31181     12.47946     15.71152
P      23.30400     10.25100     15.22700
C      23.51600     12.39500     13.70300
O      23.31000     11.85100     15.01800
C      23.15900     13.86700     13.67000
O      21.79200     13.99900     14.10800
C      23.96800     14.74700     14.61500
O      25.08400     15.30300     13.90400
C      22.97600     15.83000     15.08100
C      21.59100     15.27100     14.70400
N      20.70800     15.04700     15.91100
C      19.58000     15.85300     16.15100
O      19.31700     16.79200     15.39100
N      18.82500     15.60500     17.25400
C      19.12500     14.57500     18.05800
N      18.33900     14.35500     19.11500
C      20.25000     13.74100     17.82000
C      20.99600     14.00000     16.74600
O      24.58600      9.68300     14.76000
O      22.87500     10.03300     16.62200
H      22.97680     11.83816     12.90946
H      24.55341     12.24358     13.40223
H      23.36700     14.24779     12.64235
H      24.39910     14.22272     15.45456
H      23.14069     16.77628     14.55237
H      23.01096     16.01894     16.16776
H      21.09295     16.00264     14.04963
H      17.55505     14.99652     19.25726
H      18.56465     13.60280     19.74970
H      20.46091     12.87138     18.46363
H      21.86896     13.36681     16.56664
P      26.57400     15.22700     14.50500
C      27.15700     16.67400     12.50700
O      27.32600     16.54100     13.88400
C      26.89500     18.15400     12.23200
O      25.69800     18.40900     12.63500
C      27.87600     19.00200     13.11900
O      28.85700     19.52500     12.31300
C      27.02100     20.04200     13.77400
C      25.72800     19.72000     13.52700
N      20.91400     19.73900     15.85800
C      21.24500     20.27400     14.57100
N      22.60800     20.19600     14.07700
C      23.66000     19.55600     14.91100
C      23.36700     19.05000     16.14400
C      21.92500     19.13000     16.66200
O      21.63600     18.70500     17.72900
N      24.49100     18.55300     16.65600
C      25.48500     18.73700     15.75500
N      24.95500     19.37800     14.69000
O      27.26000     14.00600     13.94200
O      26.53800     15.27200     16.01200
H      26.29223     16.12792     12.12568
H      28.06267     16.28520     12.00148
H      27.06057     18.40416     11.14046
H      28.33022     18.40363     13.90521
H      27.29434     21.05482     13.39793
H      27.20838     20.07580     14.83211
H      25.14791     20.45453     12.99479
H      20.47378     20.68903     13.91418
H      26.52390     18.42067     15.82440
P      30.19500     20.15400     12.95500
C      29.52300     22.59300     12.29500
O      29.76100     21.64200     13.33600
C      30.77000     23.41800     12.03200
O      30.66500     24.07900     10.74500
C      31.03700     24.51700     13.05800
O      32.38800     24.44200     13.49400
C      30.75500     25.81000     12.28200
C      31.12500     25.39800     10.87400
N      26.80100     27.47400      8.90700
C      27.01500     26.73700     10.00400
N      28.16000     26.22600     10.46300
C      29.18800     26.55100      9.66100
C      29.12600     27.30800      8.50100
C      27.85600     27.78300      8.11500
N      27.65300     28.52400      7.01500
N      30.38200     27.43800      7.92800
C      31.16900     26.76700      8.73700
N      30.51900     26.21000      9.81100
O      31.20100     20.24300     11.87000
O      30.52500     19.45100     14.21300
H      28.70228     23.23396     12.63494
H      29.21807     22.09690     11.36447
H      31.62160     22.72349     12.00887
H      30.35059     24.47963     13.91401
H      32.50788     23.63634     14.03488
H      29.71820     26.13640     12.37576
H      31.36768     26.65117     12.63574
H      32.23299     25.49410     10.73627
H      26.14773     26.51704     10.60943
H      28.44165     28.79495      6.42712
H      26.70195     28.80470      6.78894
H      32.24716     26.65774      8.57719
Ag     21.67800     20.37700     20.64400
Ag     20.67400     21.60200     18.33300
Ag     18.86600     19.66500     16.60100
Ag     14.91000     16.34700     13.61700
Ag     19.71100     19.00300     19.22500
Ag     17.75900     17.38500     17.71500
Ag     16.19900     15.33000     15.93600
Ag     16.80900     17.84800     15.09400
Cl     15.84533     16.29456     19.94574
O      27.27100     16.99100     20.25400
H      27.71104     17.66336     19.72829
H      27.56354     17.27665     21.14496
O      17.04400      8.50400     17.94400
H      17.68221      8.66745     18.64666
H      16.92335      7.54031     17.84576
O      17.40700     11.41200     17.89300
H      17.93827     10.67389     18.21277
H      17.16311     11.20782     16.97338
O      27.57500     12.94100     11.50100
H      27.56969     11.99624     11.25364
H      27.94058     12.99247     12.39815
O      21.49600     20.88200     26.20400
H      22.26110     20.31646     26.08336
H      21.23375     21.19376     25.33064
O      22.02800     12.35000     23.43800
H      21.98033     11.46165     23.81807
H      21.21361     12.46615     22.93621
O      28.33100     24.15600     21.56500
H      27.54201     24.11376     21.01845
H      28.56412     23.23745     21.77850
O      25.75600     25.19100     19.35200
H      26.05613     24.35439     19.73089
H      25.53378     24.99638     18.43754
O      26.76500     19.12600     30.58700
H      27.04387     18.57171     29.81348
H      26.80157     20.05815     30.30311
O      30.94200     21.70200     25.54700
H      31.51213     20.92975     25.47344
H      30.74917     21.94822     24.61385
