# Supplementary material for: Correlating the Crystal Structure and Optical Response of DNA-Stabilized Ag16Cl2 Clusters
Source: J Phys Chem C Nanomater Interfaces. 2025 Aug 28;129(36):16155–63. doi: 10.1021/acs.jpcc.5c02959 (PMC12604614; doi:10.1021/acs.jpcc.5c02959)
Supplement: Supplementary file 2 [file jp5c02959_si_002.zip › Coordinates/Sub-cluster_E_PBE_optimized_Ag16Cl2-DNA2_q-12.xyz]

634
Model[1]: Jmol 16.1.45  2023-11-05 21:31
C      16.94600     25.34200     28.11600
O      16.81000     23.93400     28.28900
C      17.29500     25.68600     26.67500
O      18.08000     24.59600     26.07200
C      16.09000     25.85500     25.75500
O      16.38200     26.74700     24.73000
C      15.94200     24.45500     25.17800
C      17.39500     24.10300     24.93400
N      17.63800     22.64500     24.81800
C      18.23400     22.12300     23.65600
O      18.56800     22.89900     22.74800
N      18.45400     20.78000     23.57800
C      18.08200     19.98100     24.59400
N      18.30500     18.66700     24.47800
C      17.45900     20.49600     25.76600
C      17.25600     21.81400     25.83600
H      16.03408     25.89778     28.36825
H      17.78748     25.73649     28.74231
H      16.56030     23.74567     29.22056
H      17.83457     26.64641     26.71859
H      15.15423     26.15410     26.25305
H      15.42053     23.74763     25.85477
H      15.29113     24.39690     24.30933
H      17.70333     24.50779     23.97138
H      18.06551     18.03853     25.22810
H      18.68347     18.30553     23.59948
H      17.17367     19.82788     26.58556
H      16.80242     22.23616     26.72846
P      15.51800     28.06900     24.46300
C      17.17000     28.66500     22.56400
O      16.58700     29.02400     23.79900
C      17.81900     29.86800     21.92800
O      18.78700     30.42300     22.83500
C      18.61400     29.56800     20.67500
O      18.82100     30.76900     19.95100
C      19.93100     29.06400     21.25300
C      20.06800     29.90500     22.52800
N      24.21000     28.65300     25.25600
C      24.06600     29.38700     24.14500
N      22.94800     29.66900     23.47500
C      21.88200     29.10400     24.07100
C      21.88100     28.32100     25.19800
C      23.11700     28.08800     25.81000
N      23.25000     27.34600     26.90800
N      20.59500     27.91200     25.51700
C      19.85500     28.46000     24.58400
N      20.57600     29.17000     23.66700
O      15.09400     28.69600     25.74900
O      14.51100     27.70100     23.44500
H      17.82936     27.79693     22.70897
H      16.40707     28.29943     21.83440
H      17.04646     30.60100     21.71333
H      18.16698     28.79994     20.05087
H      20.74151     29.20744     20.55056
H      19.94093     28.00410     21.45793
H      20.82271     30.70769     22.33169
H      24.99794     29.80912     23.72195
H      22.46651     26.90512     27.35294
H      24.14961     27.17126     27.33811
H      18.78440     28.42813     24.57585
P      18.02900     31.05400     18.58700
C      20.16200     30.43500     17.14900
O      18.78400     30.18100     17.48300
C      20.79900     29.15000     16.67300
O      20.85700     28.22700     17.77000
C      19.98700     28.46800     15.59700
O      20.47200     28.85600     14.31300
C      20.21500     26.97100     15.85300
C      20.65500     26.90600     17.32000
N      19.64800     26.30500     18.24200
C      19.96900     25.15600     19.00000
O      21.06400     24.60900     18.84100
N      19.04800     24.66800     19.87300
C      17.86700     25.28800     20.02100
N      16.98900     24.77100     20.89300
C      17.53000     26.45500     19.27300
C      18.44700     26.93800     18.41800
O      18.19300     32.49100     18.27800
O      16.67300     30.49500     18.76900
H      20.21143     31.21984     16.39591
H      20.71222     30.81972     18.03576
H      21.77736     29.43407     16.27923
H      18.93148     28.69491     15.66636
H      20.97411     26.53742     15.18326
H      19.31545     26.39468     15.66896
H      21.57851     26.28305     17.43584
H      16.13215     25.26126     21.06688
H      17.18661     23.96694     21.46272
H      16.55442     26.91340     19.42920
H      18.19851     27.78990     17.78939
P      19.48700     28.78100     13.05400
C      20.39700     26.41400     12.32500
O      19.30900     27.22300     12.74900
C      19.98500     24.95700     12.40300
O      19.85800     24.57400     13.78200
C      18.62800     24.65900     11.80100
O      18.76500     24.41100     10.39200
C      18.20900     23.38100     12.56200
C      18.96400     23.49700     13.89700
N      18.05800     23.72200     15.07100
C      18.26200     22.99800     16.25100
O      19.24300     22.24700     16.34300
N      17.41900     23.18700     17.28700
C      16.37800     24.00700     17.16600
N      15.57300     24.14100     18.22100
C      16.13700     24.74500     15.96900
C      16.97600     24.54800     14.94200
O      20.13100     29.44300     11.90400
O      18.15600     29.21500     13.53200
H      21.33475     26.64736     12.89453
H      20.60644     26.65172     11.26227
H      20.73661     24.36165     11.88761
H      17.93193     25.50279     11.90863
H      18.57850     22.48847     12.01356
H      17.14480     23.23577     12.65471
H      19.46884     22.58269     14.15785
H      14.76760     24.75015     18.18247
H      15.77769     23.61667     19.06335
H      15.27415     25.39689     15.90884
H      16.80458     25.01550     13.98999
P      17.48600     24.49300      9.43400
C      15.31100     22.97600      9.41300
O      16.67900     23.15600      9.79000
C      14.96100     21.49100      9.43300
O      15.79700     20.74500      8.49700
C      15.16100     20.76900     10.75800
O      14.40600     19.60100     10.73300
C      16.60900     20.36000     10.64600
C      16.54500     19.79600      9.23800
N      17.83300     19.57500      8.61300
C      18.35200     18.30000      8.60400
O      17.78400     17.34900      9.11900
N      19.56500     18.17900      7.97400
C      20.29100     19.20300      7.36300
O      21.37900     19.00900      6.82500
C      19.67000     20.52200      7.41400
C      18.48300     20.63300      8.01400
C      20.34400     21.70800      6.79000
O      17.97900     24.22400      8.06800
O      16.70500     25.71000      9.71600
H      15.14238     23.36245      8.38838
H      14.63528     23.48325     10.12463
H      13.89356     21.44352      9.12422
H      14.89394     21.35572     11.63907
H      16.90503     19.58152     11.37651
H      17.30097     21.20289     10.73804
H      16.04087     18.81700      9.24198
H      19.96676     17.25540      7.97658
H      17.93060     21.58205      7.99320
H      20.46449     22.46713      7.58727
H      19.71150     22.10704      5.97802
H      21.34045     21.45690      6.37410
P      13.56200     19.10900     11.98400
C      11.56900     18.83900     10.35500
O      12.07400     19.41600     11.53600
C      10.13800     18.41000     10.56500
O      10.14800     17.09500     11.14800
C       9.39700     19.31000     11.54000
O       8.54300     20.18400     10.82600
C       8.61300     18.35800     12.45700
C       9.16800     16.96800     12.14200
N       8.58200     14.13800     16.40900
C       7.69800     14.62800     15.53200
N       7.91500     15.35600     14.43200
C       9.22300     15.60100     14.27900
C      10.25400     15.17400     15.10300
C       9.89200     14.39600     16.22700
N      10.77600     13.91000     17.11000
N      11.47800     15.62700     14.63000
C      11.16700     16.28600     13.53900
N       9.82100     16.33600     13.28500
O      13.90200     19.94500     13.15900
O      13.72200     17.64200     12.09100
H      12.22611     18.03336      9.99898
H      11.58792     19.57166      9.51565
H       9.57160     18.40953      9.62251
H      10.07736     19.92451     12.13827
H       8.69341     18.65911     13.51010
H       7.54057     18.41420     12.24442
H       8.32254     16.28804     11.88181
H       6.65908     14.37312     15.76988
H      10.46432     13.35903     17.91331
H      11.75438     14.10796     17.03310
H      11.86191     16.78734     12.88982
P       8.71000     21.76900     11.03400
C       6.97700     21.87400     13.03000
O       8.30100     21.99500     12.61300
C       7.03600     21.50200     14.52300
O       7.74300     20.42500     14.63100
C       7.78400     22.59400     15.39200
O       7.03000     22.84900     16.50700
C       9.03000     21.89100     15.80600
C       8.57800     20.63500     15.96600
N      10.55900     16.37000     18.63800
C       9.25000     16.93700     18.80500
N       8.84400     18.08000     18.00400
C       9.78000     18.67900     17.01000
C      11.02600     18.15400     16.85100
C      11.45900     16.93300     17.68100
O      12.53900     16.45200     17.56700
N      11.64100     18.86700     15.90900
C      10.80900     19.84400     15.49200
N       9.65600     19.71300     16.17800
O       7.87700     22.51100     10.01100
O      10.17000     22.12200     10.87800
H       6.41376     21.08358     12.50527
H       6.42067     22.83762     12.89989
H       6.00525     21.45058     14.91263
H       7.93515     23.49112     14.78154
H       9.45059     22.35274     16.69024
H       9.80369     21.96721     15.02684
H       7.89328     20.44662     16.78864
H      10.83164     15.53801     19.18386
H       8.55701     16.52994     19.54234
H      11.07845     20.58465     14.76234
P       7.46700     23.98300     17.56800
C       8.08400     22.07900     19.30100
O       8.49200     23.23400     18.55500
C       9.30200     21.37000     19.87400
O      10.15500     20.94200     18.79300
C      10.19200     22.23200     20.76300
O       9.81900     22.04300     22.12100
C      11.62000     21.70700     20.50600
C      11.48600     20.82700     19.25800
N      12.43500     21.17200     18.12700
C      13.51700     20.32000     17.82900
O      13.70500     19.31400     18.52200
N      14.35300     20.64900     16.80100
C      14.12000     21.75300     16.07600
N      14.95200     22.03100     15.05600
C      13.02100     22.62400     16.36400
C      12.21200     22.29500     17.38000
O       6.25400     24.35000     18.33300
O       8.22700     25.01700     16.83000
H       7.53573     21.35325     18.67913
H       7.43512     22.35391     20.16741
H       8.94751     20.47246     20.43856
H      10.07731     23.30668     20.53956
H      11.97919     21.08889     21.32958
H      12.35289     22.48657     20.31552
H      11.72769     19.80267     19.53666
H      15.78149     21.45468     14.89769
H      14.77858     22.86048     14.51063
H      12.85557     23.50194     15.76730
H      11.33977     22.86786     17.67719
P       9.53500     23.29500     23.08700
C       9.64100     21.50000     25.01000
O      10.00800     22.76400     24.56000
C      10.85300     20.92200     25.77800
O      11.78500     20.59100     24.96000
C      11.48600     21.97300     26.77300
O      11.95400     21.31300     27.87000
C      12.64600     22.52300     26.01500
C      13.07700     21.45200     25.33400
N      16.14400     19.83200     21.29400
C      15.75300     19.03700     22.42500
N      14.90900     19.63200     23.44800
C      14.45100     21.05000     23.32800
C      14.81100     21.81700     22.26500
C      15.69900     21.19600     21.19000
O      16.00800     21.87000     20.27300
N      14.27100     23.03400     22.39900
C      13.56300     23.02800     23.55300
N      13.70500     21.80500     24.11200
O       8.05500     23.59300     23.04500
O      10.35500     24.51100     22.68600
H       8.73403     21.59156     25.62659
H       9.32609     20.82780     24.20546
H      10.46791     20.07346     26.35600
H      10.80277     22.74670     27.09877
H      13.36528     22.96744     26.72290
H      12.24800     23.34219     25.37561
H      13.74888     20.82300     25.95180
H      16.04829     18.02047     22.56692
H      13.00725     23.86579     23.95576
P      10.98000     20.98200     29.10400
C       8.70300     19.81000     28.40900
O      10.13400     19.69900     28.61200
C       8.16500     18.74200     27.45000
O       8.97500     18.67600     26.24900
C       8.10300     17.31600     28.00600
O       6.76000     16.85900     27.99300
C       8.98600     16.48900     27.05400
C       9.02500     17.34800     25.79600
N      11.32000     18.02100     21.21700
C      10.10000     18.35100     21.66600
N       9.56600     18.15200     22.86700
C      10.43500     17.52700     23.67500
C      11.71900     17.12600     23.35900
C      12.17000     17.39600     22.05100
N      13.38800     17.06900     21.61100
N      12.32400     16.51900     24.43900
C      11.41200     16.56900     25.37900
N      10.24200     17.16100     24.98800
O      10.06400     22.13500     29.26000
O      11.86600     20.57800     30.22500
H       8.45397     20.81238     27.99157
H       8.17799     19.79850     29.36924
H       7.14815     19.06379     27.22416
H       8.45276     17.28343     29.02955
H       6.77019     15.95159     28.34867
H       8.54472     15.51266     26.85136
H       9.96399     16.29062     27.48853
H       8.18423     17.14845     25.09974
H       9.44360     18.81191     20.93811
H      14.04227     16.63165     22.21879
H      13.63354     17.29462     20.66671
H      11.58239     16.14229     26.35586
Ag     19.98200     22.64000     20.58800
Ag     18.06900     21.25600     18.85700
Ag     16.28800     19.60100     17.04200
Ag     14.05700     18.37800     15.09500
Ag     19.10000     20.22800     21.39100
Ag     16.87500     18.82900     19.58800
Ag     15.04400     17.13300     17.49900
Ag     13.48700     15.63600     15.60100
Cl     17.59883     20.10070     14.01808
C      29.45600     22.46400     17.85100
O      28.76000     22.59000     16.61200
C      28.53100     22.00000     18.97200
O      27.18600     22.52900     18.78700
C      28.37200     20.48300     19.05900
O      28.07800     20.09200     20.37500
C      27.14300     20.26900     18.18400
C      26.29500     21.43900     18.66500
N      25.19300     21.85300     17.77200
C      23.87500     21.62200     18.15200
O      23.65500     20.96200     19.17700
N      22.87400     22.04100     17.33600
C      23.15900     22.72200     16.22500
N      22.14400     23.14000     15.46600
C      24.49900     23.01600     15.85000
C      25.47500     22.58200     16.65200
H      29.97054     23.38288     18.16930
H      30.24320     21.70430     17.78491
H      29.36070     22.86433     15.91079
H      28.95655     22.35748     19.93156
H      29.23423     19.93832     18.67918
H      26.67672     19.30026     18.31375
H      27.32460     20.34589     17.10277
H      25.78648     21.20014     19.59426
H      22.36576     23.63771     14.62691
H      21.20022     22.97828     15.77367
H      24.76524     23.62373     15.00383
H      26.52675     22.83785     16.44081
P      29.19900     19.38800     21.28000
C      27.47800     19.02200     23.18900
O      28.66500     19.66800     22.75300
C      27.32700     19.14500     24.68700
O      27.12500     20.54900     24.97600
C      26.09000     18.48000     25.24400
O      26.23300     18.20200     26.61900
C      24.99300     19.50300     24.97500
C      25.73600     20.83700     25.01000
N      22.09800     22.62400     21.78400
C      22.01300     21.85400     22.88300
N      22.98900     21.41400     23.68300
C      24.18800     21.88000     23.26700
C      24.42400     22.70100     22.17000
C      23.30500     23.08400     21.40500
N      23.38500     23.87200     20.33000
N      25.77400     22.98100     22.04700
C      26.32500     22.32700     23.04100
N      25.42600     21.67000     23.84500
O      30.44600     20.17300     21.14000
O      29.19300     17.92900     20.98200
H      27.46692     17.94913     22.84823
H      26.56688     19.43892     22.70889
H      28.22244     18.69924     25.12797
H      25.91588     17.54017     24.71367
H      24.18030     19.43606     25.71717
H      24.53389     19.31771     23.98915
H      25.53168     21.35979     25.96022
H      20.98932     21.59697     23.20166
H      24.27654     24.24577     20.05023
H      22.51885     24.12626     19.81274
H      27.40933     22.34678     23.22294
P      26.38500     16.66900     27.07600
C      23.87600     16.61300     27.71800
O      24.89100     16.12000     26.90200
C      22.54300     16.69900     26.98900
O      22.64300     17.70300     25.95200
C      22.08200     15.44100     26.26800
O      21.27200     14.65600     27.13100
C      21.25900     15.97200     25.09300
C      21.78400     17.38500     24.87900
N      22.52600     17.55500     23.61300
C      22.07000     18.47900     22.67500
O      21.04200     19.12600     22.91900
N      22.76200     18.63400     21.51300
C      23.86700     17.92300     21.29200
N      24.51400     18.11700     20.13500
C      24.35000     16.97200     22.24200
C      23.65800     16.82500     23.37900
O      26.77200     16.69600     28.51200
O      27.22400     15.95500     26.09200
H      24.13718     17.63205     28.09576
H      23.75495     16.00329     28.61710
H      21.74195     16.91270     27.73373
H      22.89496     14.77630     25.96365
H      21.36828     15.36834     24.19960
H      20.20479     15.90791     25.34304
H      20.98027     18.14036     24.83413
H      25.40342     17.65857     19.94760
H      24.15873     18.80013     19.45875
H      25.26552     16.40007     22.06816
H      23.99022     16.15105     24.19257
P      20.85700     13.15900     26.72000
C      18.50200     14.00000     26.05700
O      19.69900     13.38700     25.64900
C      17.67000     14.42200     24.86600
O      18.32600     15.50700     24.16500
C      17.50500     13.36200     23.80000
O      16.47400     12.49000     24.16900
C      17.13300     14.19300     22.57300
C      17.87200     15.52100     22.82200
N      19.03300     15.70000     21.92500
C      19.19800     16.90600     21.22300
O      18.37800     17.82700     21.38700
N      20.25000     17.02800     20.37600
C      21.11500     16.02500     20.23300
N      22.14300     16.19900     19.39800
C      20.96100     14.79100     20.93700
C      19.91800     14.67600     21.76100
O      20.25200     12.49700     27.90100
O      22.01700     12.54200     26.04100
H      18.69393     14.87194     26.71697
H      17.92205     13.33856     26.71907
H      16.67137     14.75364     25.22437
H      18.43885     12.83298     23.59587
H      17.41162     13.74714     21.59657
H      16.04597     14.36923     22.57532
H      17.19064     16.36820     22.58967
H      22.88082     15.51362     19.30297
H      22.24414     17.08116     18.91977
H      21.64140     13.97499     20.80604
H      19.71155     13.75673     22.31725
P      16.25000     11.10500     23.39800
C      15.22100     10.62100     21.07300
O      15.42200     11.53700     22.10700
C      14.16400     11.12100     20.11200
O      12.92700     11.38500     20.81300
C      14.49700     12.43000     19.40700
O      13.82000     12.40400     18.21800
C      13.87900     13.46400     20.35400
C      12.57100     12.75300     20.65000
N      11.83600     13.18400     21.87300
C      10.72200     13.99100     21.75700
O      10.31700     14.43600     20.69600
N      10.09300     14.26800     22.94600
C      10.45000     13.81500     24.20000
O       9.82700     14.11800     25.21300
C      11.61300     12.96300     24.24000
C      12.23600     12.69200     23.08700
C      12.10100     12.41000     25.54800
O      15.38800     10.25800     24.25800
O      17.56500     10.59700     22.94000
H      14.88205      9.66542     21.46525
H      16.16179     10.44631     20.54358
H      14.01274     10.32931     19.33188
H      15.54942     12.59399     19.20849
H      13.75476     14.48014     19.93519
H      14.51549     13.59536     21.22172
H      11.85328     12.96156     19.81926
H       9.29329     14.87753     22.83596
H      13.12438     12.07849     23.06776
H      13.12481     12.73209     25.73462
H      12.10103     11.32122     25.48722
H      11.46647     12.73389     26.36374
P      14.60200     12.71500     16.85800
C      13.87500     10.37500     15.93500
O      14.91000     11.29100     16.25900
C      14.21800      9.72700     14.60300
O      13.74800     10.58900     13.54200
C      15.70300      9.48000     14.34100
O      15.92400      8.18000     13.82600
C      16.08900     10.50100     13.28800
C      14.77600     10.82000     12.60000
N      15.85300     14.07500      8.76000
C      16.08400     12.76800      8.92300
N      15.78400     11.98700      9.96100
C      15.15900     12.68200     10.92100
C      14.85500     14.02700     10.90200
C      15.22600     14.74900      9.74700
N      14.98500     16.04700      9.58700
N      14.22400     14.40100     12.06700
C      14.13700     13.27900     12.75700
N      14.71200     12.21000     12.13100
O      15.92300     13.29500     17.17500
O      13.64200     13.45900     16.01200
H      13.87044      9.56182     16.67963
H      12.86872     10.82292     15.91327
H      13.72529      8.76731     14.52094
H      16.28736      9.56889     15.26839
H      16.81832     10.06074     12.62470
H      16.52966     11.42351     13.74484
H      14.63295     10.18982     11.72576
H      16.55301     12.23230      8.10021
H      15.28114     16.53165      8.74570
H      14.53049     16.54043     10.36210
H      13.63164     13.22438     13.72084
P      16.99100      7.20200     14.52100
C      19.09000      8.00300     13.19100
O      18.44600      7.97700     14.42400
C      20.08700      9.17800     13.06300
O      19.43300     10.22400     12.65000
C      20.83300      9.61100     14.40200
O      22.14900      9.73800     14.02100
C      20.18200     10.89800     14.78300
C      19.96100     11.41600     13.56200
N      18.36800     15.57200     10.66200
C      19.27000     14.51800     10.26700
N      19.60300     13.44400     11.18800
C      18.99200     13.43800     12.54100
C      18.12500     14.41600     12.92600
C      17.78200     15.56700     11.95400
O      17.03700     16.45000     12.25500
N      17.75000     14.12900     14.16600
C      18.37100     12.98400     14.56400
N      19.12900     12.57400     13.53300
O      17.04500      6.00000     13.60500
O      16.64100      6.89200     15.95500
H      19.59709      7.03086     13.01927
H      18.33468      8.05322     12.38634
H      20.86715      8.80235     12.38270
H      20.72496      8.91526     15.24797
H      20.86104     11.47271     15.41208
H      19.31273     10.69964     15.40990
H      20.86212     11.71375     13.01649
H      18.18306     16.37720     10.00070
H      19.69666     14.50497      9.25792
H      18.30941     12.48434     15.52373
P      23.30400     10.25100     15.02000
C      23.51600     12.39500     13.49600
O      23.31000     11.85100     14.81100
C      23.15900     13.86700     13.46300
O      21.79200     13.99900     13.90100
C      23.96800     14.74700     14.40800
O      25.08400     15.30300     13.69700
C      22.97600     15.83000     14.87400
C      21.59100     15.27100     14.49700
N      20.70800     15.04700     15.70400
C      19.58000     15.85300     15.94400
O      19.31700     16.79200     15.18400
N      18.82500     15.60500     17.04700
C      19.12500     14.57500     17.85100
N      18.33900     14.35500     18.90800
C      20.25000     13.74100     17.61300
C      20.99600     14.00000     16.53900
O      24.58600      9.68300     14.55300
O      22.87500     10.03300     16.41500
H      22.88706     11.84199     12.76838
H      24.54110     12.23156     13.15521
H      23.36317     14.24512     12.43671
H      24.39116     14.23228     15.27612
H      23.14252     16.78708     14.38899
H      23.00921     16.01974     15.93887
H      21.08538     16.01503     13.88611
H      17.55664     14.99713     19.06501
H      18.56671     13.60644     19.55047
H      20.45992     12.85188     18.19694
H      21.85848     13.36793     16.27846
P      26.57400     15.22700     14.29800
C      27.15700     16.67400     12.30000
O      27.32600     16.54100     13.67700
C      26.89500     18.15400     12.02500
O      25.69800     18.40900     12.42800
C      27.87600     19.00200     12.91200
O      28.85700     19.52500     12.10600
C      27.02100     20.04200     13.56700
C      25.72800     19.72000     13.32000
N      20.91400     19.73900     15.65100
C      21.24500     20.27400     14.36400
N      22.60800     20.19600     13.87000
C      23.66000     19.55600     14.70400
C      23.36700     19.05000     15.93700
C      21.92500     19.13000     16.45500
O      21.63600     18.70500     17.52200
N      24.49100     18.55300     16.44900
C      25.48500     18.73700     15.54800
N      24.95500     19.37800     14.48300
O      27.26000     14.00600     13.73500
O      26.53800     15.27200     15.80500
H      26.29441     16.13094     11.89972
H      28.05658     16.28891     11.76561
H      27.06795     18.41609     10.97359
H      28.33529     18.39419     13.67120
H      27.29954     21.06485     13.24893
H      27.20534     20.07282     14.64911
H      25.15205     20.44739     12.75233
H      20.46378     20.70142     13.75482
H      26.52090     18.42197     15.66012
P      30.19500     20.15400     12.74800
C      29.52300     22.59300     12.08800
O      29.76100     21.64200     13.12900
C      30.77000     23.41800     11.82500
O      30.66500     24.07900     10.53800
C      31.03700     24.51700     12.85100
O      32.38800     24.44200     13.28700
C      30.75500     25.81000     12.07500
C      31.12500     25.39800     10.66700
N      26.80100     27.47400      8.70000
C      27.01500     26.73700      9.79700
N      28.16000     26.22600     10.25600
C      29.18800     26.55100      9.45400
C      29.12600     27.30800      8.29400
C      27.85600     27.78300      7.90800
N      27.65300     28.52400      6.80800
N      30.38200     27.43800      7.72100
C      31.16900     26.76700      8.53000
N      30.51900     26.21000      9.60400
O      31.20100     20.24300     11.66300
O      30.52500     19.45100     14.00600
H      28.69881     23.23472     12.40229
H      29.21887     22.09672     11.14820
H      31.62087     22.72207     11.87033
H      30.35369     24.48382     13.70875
H      32.51149     23.60967     13.76652
H      29.71774     26.13763     12.14545
H      31.36926     26.65451     12.40446
H      32.23068     25.49300     10.49974
H      26.14702     26.51785     10.39721
H      28.44319     28.79386      6.22310
H      26.70042     28.80664      6.59745
H      32.24728     26.65561      8.38059
Ag     21.67800     20.37700     20.43700
Ag     20.67400     21.60200     18.12600
Ag     18.86600     19.66500     16.39400
Ag     14.91000     16.34700     13.41000
Ag     19.71100     19.00300     19.01800
Ag     17.75900     17.38500     17.50800
Ag     16.19900     15.33000     15.72900
Ag     16.80900     17.84800     14.88700
Cl     15.84863     16.28757     19.73892
