# Supplementary material for: Correlating the Crystal Structure and Optical Response of DNA-Stabilized Ag16Cl2 Clusters
Source: J Phys Chem C Nanomater Interfaces. 2025 Aug 28;129(36):16155–63. doi: 10.1021/acs.jpcc.5c02959 (PMC12604614; doi:10.1021/acs.jpcc.5c02959)
Supplement: Supplementary file 2 [file jp5c02959_si_002.zip › Coordinates/Sub-cluster_F_Explicit_H2O_PBE_optimized_Ag16Cl2-DNA2_q-12.xyz]

712
Model[1]: Jmol 16.1.45  2023-11-05 21:31
C      14.93400     17.72400      9.12700
O      16.13100     18.49200      9.21000
C      14.36200     17.46100     10.50500
O      15.45000     17.26300     11.47000
C      13.54300     18.62400     11.04200
O      12.53500     18.19000     11.91400
C      14.59700     19.40100     11.82000
C      15.34800     18.25200     12.47700
N      16.73600     18.60100     12.97400
C      17.03600     18.45300     14.33500
O      16.15200     18.04600     15.09300
N      18.30300     18.74900     14.78100
C      19.22600     19.19300     13.90700
N      20.45300     19.48700     14.37100
C      18.92800     19.35100     12.51800
C      17.68500     19.04800     12.10100
H      15.10156     16.76589      8.63008
H      14.21032     18.28605      8.53044
H      16.43441     18.64923      8.29718
H      13.75001     16.55802     10.40790
H      13.12512     19.14961     10.16259
H      14.10835     20.04486     12.53813
H      15.21966     20.00457     11.14083
H      14.83514     17.90036     13.37487
H      20.60448     19.39407     15.36767
H      21.19732     19.78148     13.74990
H      19.69936     19.76156     11.87177
H      17.40104     19.13858     11.04722
P      11.00900     18.66400     11.71100
C      10.41700     17.32200     13.84900
O      10.21900     17.52300     12.45300
C       9.31700     16.45200     14.38200
O       9.32400     15.20500     13.66800
C       9.46100     16.04300     15.82800
O       8.21000     15.60500     16.31100
C      10.43500     14.87000     15.74300
C      10.05600     14.23300     14.40300
N      13.13100     10.24100     13.40700
C      12.14400     10.41500     14.29000
N      11.38300     11.48600     14.49000
C      11.74000     12.49300     13.67100
C      12.73700     12.47300     12.72000
C      13.46900     11.26500     12.59500
N      14.46400     11.09000     11.72300
N      12.80200     13.69400     12.05400
C      11.84000     14.41100     12.60400
N      11.19300     13.76100     13.62000
O      10.66400     18.58600     10.26300
O      10.84600     19.93200     12.45100
H      10.33764     18.29059     14.37074
H      11.42155     16.91759     14.01510
H       8.35162     16.92994     14.24216
H       9.84770     16.82499     16.48735
H      10.32257     14.20625     16.60482
H      11.47176     15.21216     15.74869
H       9.44055     13.35227     14.60160
H      11.90508      9.53308     14.88104
H      14.97231     10.22076     11.64085
H      14.73626     11.87521     11.13625
H      11.55264     15.40687     12.27133
P       7.37500     16.50700     17.33400
C       8.21400     15.02800     19.37000
O       8.12800     16.31200     18.74000
C       9.46900     14.97000     20.22300
O      10.62900     15.00100     19.37400
C       9.60200     16.16500     21.14800
O       9.04500     15.86100     22.41200
C      11.11400     16.38900     21.25900
C      11.68000     15.71200     20.00800
N      12.25200     16.65300     18.99300
C      13.61100     16.56300     18.65500
O      14.32700     15.77100     19.28300
N      14.11400     17.38700     17.68400
C      13.29100     18.24100     17.05000
N      13.80800     19.02700     16.09700
C      11.89300     18.32100     17.36500
C      11.42000     17.51000     18.32200
O       6.00000     15.97200     17.44500
O       7.57500     17.91200     16.89600
H       7.30683     14.85453     19.98606
H       8.24290     14.22502     18.60880
H       9.45948     14.06376     20.84045
H       9.10831     17.05334     20.73107
H      11.53784     15.83556     22.10329
H      11.41653     17.42987     21.34361
H      12.52944     15.07148     20.23913
H      14.79272     18.90054     15.86215
H      13.35460     19.89279     15.84332
H      11.27846     19.04180     16.85272
H      10.37057     17.53885     18.61255
P       8.51500     17.05600     23.33200
C      10.75300     17.12900     24.68700
O       9.82500     17.79400     23.86000
C      12.00500     17.96600     24.78900
O      12.66300     17.99000     23.52300
C      11.75500     19.42000     25.11900
O      11.72700     19.55200     26.49800
C      12.98100     20.13100     24.51600
C      13.43100     19.15500     23.41500
N      13.33500     19.66800     22.02500
C      14.44200     19.53400     21.19900
O      15.45400     18.98100     21.65500
N      14.37700     19.99200     19.92500
C      13.26100     20.58900     19.48700
N      13.24700     21.04500     18.22900
C      12.10600     20.72100     20.31400
C      12.18900     20.26000     21.57300
O       7.83800     16.41500     24.49100
O       7.78800     17.99400     22.45700
H      10.33804     16.94953     25.70165
H      10.95432     16.10977     24.31770
H      12.65083     17.54502     25.57497
H      10.81199     19.77233     24.70004
H      13.74781     20.25060     25.29544
H      12.76906     21.11610     24.08843
H      14.48390     18.90351     23.56819
H      14.08181     21.00609     17.63222
H      12.39544     21.49493     17.86432
H      11.19523     21.23577     19.98342
H      11.33688     20.36403     22.23970
P      11.04400     20.83400     27.14300
C      11.76900     23.35400     26.94600
O      12.11900     21.98600     26.87600
C      13.01800     24.19100     27.10000
O      13.71300     23.85400     28.33300
C      14.07200     24.02800     26.00900
O      14.88000     25.16500     26.02500
C      14.88900     22.87800     26.56600
C      15.00300     23.37600     28.00300
N      15.42300     22.37700     28.99100
C      16.74300     22.33800     29.37600
O      17.60000     23.05100     28.88600
N      17.03900     21.39000     30.33300
C      16.14900     20.51500     30.93900
O      16.50500     19.69600     31.77300
C      14.77200     20.62700     30.51000
C      14.47300     21.54500     29.57600
C      13.72700     19.72200     31.10100
O      11.11300     20.53300     28.57600
O       9.75900     21.10800     26.46200
H      11.15526     23.56510     27.83000
H      11.18566     23.70163     26.07146
H      12.67243     25.22128     27.08052
H      13.61767     23.82652     25.04129
H      15.85110     22.82240     26.06776
H      14.34535     21.94628     26.47257
H      15.72003     24.19825     28.06571
H      18.02310     21.11852     30.32279
H      13.47101     21.62122     29.18743
H      13.26473     19.13121     30.30347
H      12.89489     20.26771     31.56087
H      14.22084     19.03839     31.80292
P      15.35600     25.90700     24.69800
C      14.52500     28.12900     25.81900
O      14.46900     27.23500     24.69700
C      14.47000     29.55900     25.34300
O      15.79800     30.00000     25.03600
C      13.64600     29.71600     24.08200
O      12.40400     30.29000     24.40600
C      14.47200     30.61800     23.15900
C      15.81500     30.76500     23.86000
N      19.13400     31.75900     20.02900
C      18.08700     32.44900     20.50000
N      17.25700     32.14000     21.49500
C      17.58800     30.96400     22.04100
C      18.63500     30.14100     21.66800
C      19.44200     30.57600     20.60100
N      20.48800     29.88400     20.14600
N      18.67400     29.00700     22.45700
C      17.66200     29.15700     23.27400
N      16.96300     30.31300     23.08300
O      15.00700     25.10100     23.50600
O      16.77900     26.20900     24.93000
H      15.44035     27.99666     26.43965
H      13.63758     27.91139     26.44990
H      14.08964     30.14314     26.19367
H      13.50189     28.74878     23.58976
H      13.99137     31.59592     23.08307
H      14.58426     30.22368     22.14117
H      16.04375     31.82540     24.08415
H      17.90176     33.40637     19.99006
H      20.71782     28.99820     20.58517
H      21.06116     30.21494     19.36609
H      17.40941     28.48748     24.08269
P      11.07500     29.48800     24.01800
C      10.98500     30.57400     21.60800
O      11.16000     29.42800     22.38400
C      11.76900     30.30400     20.30300
O      13.01900     30.10700     20.58800
C      11.29800     28.98900     19.55300
O      11.07100     29.36000     18.25400
C      12.49800     28.10600     19.65300
C      13.50000     28.99600     19.55800
N      18.69800     28.64600     18.10100
C      17.71700     29.54600     17.57000
N      16.35200     29.51500     18.06800
C      15.95600     28.57700     19.15500
C      16.88000     27.71500     19.66900
C      18.32900     27.73200     19.14200
O      19.17100     26.99900     19.55600
N      16.25500     27.00900     20.60500
C      14.96100     27.40000     20.67100
N      14.78700     28.38300     19.76700
O       9.83200     30.14300     24.57600
O      11.22600     28.07500     24.53800
H       9.93305     30.83623     21.46044
H      11.42989     31.45844     22.09197
H      11.55901     31.12372     19.59565
H      10.41901     28.50783     19.98989
H      12.52192     27.38790     18.84009
H      12.51600     27.52839     20.58938
H      13.59474     29.51006     18.59929
H      19.64572     28.63260     17.73846
H      18.00269     30.22487     16.76340
H      14.22739     27.01747     21.35326
P      10.50500     28.32300     17.15500
C      12.86700     28.34300     15.96000
O      11.81700     27.58700     16.59800
C      14.11400     27.48500     15.80900
O      14.54400     27.07600     17.11400
C      13.92800     26.18100     15.03900
O      14.28600     26.35300     13.68400
C      14.88400     25.19100     15.71600
C      15.25900     25.86100     17.03000
N      14.87500     25.05800     18.21000
C      15.85600     24.43800     18.98700
O      17.03800     24.53400     18.65300
N      15.47100     23.71400     20.06700
C      14.17900     23.66100     20.41100
N      13.84500     22.96500     21.50800
C      13.17100     24.30500     19.64100
C      13.55900     24.98200     18.56100
O       9.97000     29.16400     16.05700
O       9.62100     27.32900     17.80600
H      12.53028     28.64603     14.97146
H      13.12248     29.24958     16.51269
H      14.84490     28.12700     15.27802
H      12.89394     25.80358     15.11570
H      15.79532     25.06126     15.11555
H      14.46929     24.19649     15.86668
H      16.32819     26.03776     17.11147
H      12.89029     22.97213     21.84184
H      14.58511     22.59062     22.09887
H      12.14357     24.21261     19.97350
H      12.87333     25.44543     17.85992
P      13.37200     25.78900     12.49100
C      15.59500     26.17600     11.09100
O      14.48300     25.36900     11.35700
C      16.78400     25.25100     10.70900
O      17.32300     24.63800     11.70100
C      16.24500     24.14200      9.72200
O      17.07200     24.01700      8.64400
C      16.21400     22.87600     10.50300
C      17.06900     23.07200     11.51900
N      18.10700     21.62300     16.49700
C      19.05800     22.07700     15.51600
N      18.60800     22.41900     14.18000
C      17.15800     22.35000     13.85400
C      16.23400     21.95000     14.76100
C      16.71200     21.57600     16.15100
O      15.89600     21.22900     16.91400
N      15.02000     21.97400     14.20200
C      15.19300     22.39900     12.92700
N      16.51800     22.60900     12.74400
O      12.43600     26.84700     11.95100
O      12.59400     24.56100     12.89600
H      15.34366     26.89619     10.28134
H      15.83479     26.76516     11.99999
H      17.48594     25.90387     10.15038
H      15.23366     24.43274      9.38752
H      16.45322     22.00137      9.88489
H      15.18529     22.72604     10.77779
H      18.10826     22.72063     11.39098
H      20.10087     22.22746     15.75465
H      14.45697     22.57363     12.15936
P      16.76000     24.84400      7.30000
C      18.26500     26.86700      7.94500
O      16.96200     26.36800      7.73300
C      18.20600     28.22200      8.61300
O      17.99600     28.05900     10.04100
C      19.46000     29.05900      8.46100
O      19.09300     30.41300      8.34700
C      20.22400     28.77400      9.75300
C      19.09400     28.57900     10.75700
N      18.04300     27.09000     15.57900
C      17.50400     28.02900     14.79400
N      17.83000     28.36600     13.54700
C      18.83000     27.60100     13.09200
C      19.47900     26.59300     13.77400
C      19.04500     26.33400     15.09400
N      19.57900     25.39200     15.87500
N      20.46400     26.01800     12.97900
C      20.38000     26.67800     11.84900
N      19.42400     27.65700     11.84900
O      15.32000     24.68400      6.98600
O      17.81500     24.48600      6.32400
H      18.84693     26.93321      7.01475
H      18.87221     26.17191      8.54639
H      17.32527     28.74150      8.16603
H      20.09598     28.74577      7.62650
H      18.63690     30.59322      7.51596
H      20.85294     29.62131     10.02811
H      20.84138     27.88752      9.63428
H      18.85678     29.51126     11.27083
H      16.70460     28.62760     15.24976
H      19.24891     25.28892     16.82973
H      20.33641     24.81213     15.52299
H      21.06815     26.52695     11.02167
Ag     16.36400     17.25000     17.64700
Ag     16.61700     19.81400     18.97400
Ag     17.18000     22.39800     20.60500
Ag     17.06000     25.13700     22.02300
Ag     18.47000     18.79300     17.10300
Ag     18.65800     21.62600     18.51100
Ag     19.02300     24.37100     20.22800
Ag     19.41700     26.69700     21.87200
Cl     16.29835     21.53143     23.70912
O      12.05100     20.59600     14.97600
H      11.89993     19.70939     14.61005
H      11.54646     21.13718     14.35266
O      11.73100     17.63000      8.06200
H      11.56475     16.79549      8.52575
H      11.42153     18.26755      8.77211
O      17.16300     15.54700     12.63900
H      17.89752     14.98491     12.98474
H      16.93348     15.19757     11.76604
O      10.83100     32.70800     24.74700
H      10.44702     32.81784     23.85286
H      11.03516     31.75579     24.81915
O      10.80200     22.11000     17.46500
H      11.05105     22.10293     16.51799
H      10.81950     23.04638     17.73466
O      19.65100     22.07100     31.22900
H      18.77151     22.33972     31.55596
H      19.85978     21.24512     31.69407
O      12.65600     22.19600     11.26900
H      12.52386     22.09850     12.23388
H      12.38509     21.34764     10.88929
O      10.74000     22.39700     30.74000
H      11.17216     23.08481     30.20382
H      10.68948     22.73640     31.65638
O      10.00300     29.02900     13.12400
H      10.57884     29.13340     13.89447
H       9.59905     28.15450     13.26318
O      11.33600     27.01300     27.43600
H      11.80076     26.26646     27.82599
H      11.18130     26.78559     26.49980
O      22.10600     20.41900     11.90800
H      22.15430     19.49628     11.62290
H      23.04347     20.63167     12.02078
O      11.96000     29.94600     11.69400
H      12.74677     29.38633     11.52451
H      11.67265     30.21886     10.80154
O      22.74600     29.59300      6.54600
H      22.78896     28.69399      6.90331
H      21.91905     29.61837      6.04254
C      18.49500      9.20000     22.82800
O      17.83200     10.00800     23.78100
C      18.97900     10.02400     21.65100
O      18.05300     11.10000     21.35000
C      20.32500     10.69400     21.87900
O      20.99000     10.86000     20.65000
C      19.88400     12.04800     22.44200
C      18.72900     12.32900     21.50100
N      17.74600     13.31400     21.94600
C      17.68200     14.53700     21.29700
O      18.55500     14.80800     20.47100
N      16.72900     15.42700     21.66100
C      15.83100     15.09800     22.59100
N      14.89000     15.98800     22.89100
C      15.83400     13.81400     23.21900
C      16.78800     12.95300     22.85100
H      19.37273      8.67962     23.23325
H      17.77941      8.43826     22.46964
H      17.52017      9.42000     24.48215
H      19.00684      9.30906     20.82121
H      20.95122     10.15142     22.59144
H      20.61118     12.86231     22.46700
H      19.49076     11.89087     23.46122
H      19.12013     12.72922     20.56606
H      14.85860     16.91250     22.46801
H      14.21068     15.81563     23.60593
H      15.08015     13.59910     23.96869
H      16.81777     11.92694     23.22042
P      22.03400      9.74100     20.14800
C      22.49600     11.12700     17.98500
O      22.01700      9.91800     18.56500
C      22.75600     10.94900     16.49800
O      21.50300     10.59600     15.86400
C      23.18100     12.22100     15.80000
O      23.83600     11.94600     14.58800
C      21.85600     12.93200     15.57300
C      20.86100     11.78000     15.42800
N      17.14000     15.03400     16.90500
C      18.11300     15.16100     15.98600
N      19.05100     14.26800     15.63400
C      18.92900     13.13800     16.36100
C      17.98100     12.87700     17.33900
C      17.04900     13.89000     17.61000
N      16.08700     13.76200     18.53000
N      18.15300     11.60200     17.87100
C      19.20700     11.13700     17.23800
N      19.67800     11.97600     16.25500
O      21.42700      8.43100     20.47100
O      23.37400     10.07300     20.68800
H      21.70613     11.89258     18.11158
H      23.41599     11.41833     18.49210
H      23.50496     10.15614     16.35156
H      23.85080     12.86080     16.38986
H      21.91654     13.60472     14.72066
H      21.58259     13.59889     16.39139
H      20.57593     11.64184     14.37642
H      18.15201     16.11706     15.48640
H      15.47784     14.57554     18.74039
H      16.06780     12.95616     19.13205
H      19.63211     10.16890     17.47560
P      25.41200     12.20800     14.48200
C      25.00900     14.41600     13.17500
O      25.50900     13.79500     14.33800
C      24.37700     15.76400     13.48800
O      23.16500     15.56600     14.25300
C      25.21300     16.73800     14.30900
O      25.90800     17.56900     13.43700
C      24.18600     17.54400     15.11200
C      22.93100     16.67800     15.09900
N      22.50800     16.18700     16.42300
C      21.22300     16.49000     16.87100
O      20.47500     17.15900     16.14500
N      20.82400     16.02600     18.08000
C      21.65500     15.29200     18.81800
N      21.21500     14.86100     20.00000
C      22.98700     14.99300     18.38600
C      23.36800     15.46100     17.19400
O      25.85500     11.54700     13.22800
O      26.01200     11.84200     15.77900
H      24.29477     13.75158     12.63996
H      25.84747     14.60338     12.49871
H      24.12404     16.20273     12.51262
H      25.86097     16.18513     14.99991
H      24.00748     18.50945     14.61862
H      24.51185     17.79193     16.12271
H      22.07373     17.28198     14.75488
H      20.26320     15.07664     20.33599
H      21.82309     14.33654     20.60643
H      23.67124     14.44416     19.00377
H      24.34239     15.22038     16.75562
P      27.02800     18.58200     13.98100
C      25.37100     20.54600     13.71300
O      26.17300     19.77200     14.59300
C      24.38500     21.38500     14.47500
O      23.40000     20.53100     15.09500
C      24.97700     22.13300     15.64200
O      25.58000     23.30400     15.18600
C      23.74700     22.42000     16.49900
C      22.85100     21.21300     16.20400
N      22.75800     20.28500     17.33500
C      21.50200     19.86900     17.76200
O      20.50300     20.28300     17.16300
N      21.41100     19.04500     18.82600
C      22.51600     18.60700     19.43500
N      22.36900     17.77100     20.47600
C      23.81700     19.00600     19.01000
C      23.89400     19.84400     17.96300
O      27.69500     19.09400     12.76100
O      27.80200     17.95500     15.06600
H      24.85267     19.88239     13.00879
H      25.98459     21.24325     13.12514
H      23.89287     22.09040     13.77122
H      25.70914     21.52022     16.21418
H      23.27748     23.33336     16.12321
H      23.99791     22.49546     17.55870
H      21.81836     21.49797     15.99682
H      21.43983     17.55696     20.84248
H      23.17933     17.42398     20.98616
H      24.73107     18.64760     19.48874
H      24.86147     20.14661     17.58904
P      26.55100     24.13300     16.15000
C      26.03200     25.66900     18.15700
O      25.54800     24.98200     17.03900
C      25.02400     26.68200     18.65200
O      24.66600     27.58100     17.57900
C      23.70300     26.10500     19.13000
O      23.20200     26.98900     20.07700
C      22.85600     26.15100     17.85900
C      23.27400     27.51800     17.34100
N      23.07400     27.73400     15.91800
C      22.08500     28.59600     15.49800
O      21.35600     29.20400     16.26500
N      22.00700     28.75700     14.14600
C      22.79700     28.13800     13.18600
O      22.65200     28.33400     11.98300
C      23.80000     27.23600     13.69700
C      23.88600     27.07700     15.02300
C      24.70900     26.50800     12.74600
O      27.33400     25.04400     15.28700
O      27.26600     23.20100     17.05300
H      26.97934     26.18103     17.97068
H      26.22018     24.95860     18.98390
H      25.48281     27.25970     19.47562
H      23.78044     25.07246     19.49627
H      21.79882     26.04621     18.09715
H      23.15008     25.41023     17.11615
H      22.67936     28.28103     17.85472
H      21.30600     29.38761     13.77467
H      24.61460     26.42023     15.49721
H      24.61344     25.42473     12.87407
H      25.73908     26.77227     13.00209
H      24.50540     26.77632     11.71230
P      22.72000     26.42400     21.49000
C      24.42600     28.09000     22.66500
O      23.95000     26.74100     22.45400
C      24.75900     28.26100     24.13800
O      23.54300     28.55700     24.84000
C      25.38200     27.03200     24.80200
O      26.72000     27.30600     25.21500
C      24.51000     26.70500     26.00900
C      23.45300     27.79200     26.02400
N      19.88600     26.05600     29.29900
C      21.17300     26.38000     29.46600
N      22.04900     26.81600     28.56600
C      21.48300     26.91000     27.35300
C      20.17500     26.62300     27.02800
C      19.34300     26.17200     28.07300
N      18.05900     25.86100     27.90800
N      19.94400     26.84900     25.68300
C      21.10600     27.27100     25.22700
N      22.08100     27.31900     26.18500
O      22.72100     24.95100     21.39100
O      21.45500     27.09400     21.86000
H      25.34436     28.24694     22.08403
H      23.67089     28.84957     22.34554
H      25.46422     29.11776     24.22359
H      25.36167     26.18979     24.08938
H      25.09821     26.77089     26.93995
H      24.11170     25.68848     25.95380
H      23.62807     28.40626     26.93219
H      21.56980     26.28045     30.46914
H      17.64369     25.92469     26.97840
H      17.51982     25.53820     28.69796
H      21.32536     27.52184     24.20237
P      27.93600     26.37900     24.73100
C      27.75500     24.61700     26.68200
O      27.60900     24.87100     25.31900
C      26.90700     23.37900     27.07200
O      25.66000     23.73300     27.12700
C      26.98500     22.19700     26.00500
O      27.20200     21.03600     26.69600
C      25.65600     22.21200     25.34400
C      24.87500     22.57700     26.37200
N      19.70200     22.98800     27.58500
C      20.76000     22.60400     28.46300
N      22.12700     22.55400     27.97700
C      22.42000     22.88900     26.56700
C      21.43000     23.25400     25.71400
C      19.98300     23.30400     26.23200
O      19.08100     23.61000     25.52500
N      22.00100     23.51400     24.52800
C      23.32900     23.28100     24.64200
N      23.57100     22.91700     25.91200
O      29.18900     26.89900     25.39100
O      28.04600     26.35200     23.22400
H      27.42182     25.44745     27.31523
H      28.80193     24.44368     26.95055
H      27.30403     22.97614     28.04023
H      27.80630     22.35175     25.30647
H      25.35806     21.24286     24.94790
H      25.71845     22.97092     24.56327
H      24.75060     21.84985     27.19083
H      18.74022     23.07314     27.95118
H      20.57388     22.34591     29.49682
H      24.02854     23.33768     23.82690
P      27.31100     19.60800     25.96500
C      25.02400     18.97100     27.12900
O      25.79200     19.09500     25.91000
C      23.55400     18.79300     26.80900
O      23.15000     19.90600     25.98800
C      23.23900     17.56400     25.97600
O      22.91500     16.49200     26.84400
C      22.03900     17.99700     25.11300
C      22.06100     19.53300     25.17700
N      22.27300     20.18100     23.82100
C      21.22900     20.87600     23.18700
O      20.13000     20.93900     23.74300
N      21.45100     21.44200     21.94400
C      22.66000     21.37900     21.40000
N      22.84200     21.96600     20.20000
C      23.73900     20.68600     22.04300
C      23.50600     20.11700     23.23400
O      28.11500     18.68700     26.79500
O      27.73500     19.86600     24.57100
H      25.21726     19.87485     27.71812
H      25.35283     18.08784     27.70025
H      23.01883     18.78061     27.77477
H      24.09587     17.30552     25.33403
H      21.09463     17.56777     25.46907
H      22.16855     17.65909     24.08275
H      21.10355     19.90611     25.56409
H      23.79047     21.99946     19.84414
H      22.07832     22.47668     19.74017
H      24.73054     20.62166     21.59028
H      24.26319     19.52388     23.73255
P      23.63100     15.06000     26.71000
C      21.92200     14.42500     28.49100
O      22.48900     14.03300     27.27600
C      20.40600     14.21600     28.42100
O      19.89400     15.15600     27.70900
C      20.08800     12.88900     27.65900
O      19.83400     11.94400     28.61200
C      18.88100     13.19100     26.82400
C      18.82500     14.53500     26.70700
N      18.09600     18.27500     22.99600
C      17.33800     18.12100     24.21400
N      17.65700     17.03800     25.12900
C      18.76500     16.10500     24.78300
C      19.48200     16.24100     23.63700
C      19.16300     17.38700     22.67700
O      19.76700     17.51500     21.66800
N      20.39600     15.28100     23.60300
C      20.26100     14.54200     24.72800
N      19.23300     15.05700     25.43200
O      24.88800     15.00700     27.56100
O      23.98300     14.76700     25.27600
H      22.14864     15.46990     28.70717
H      22.32670     13.83536     29.31846
H      19.97870     14.10960     29.44460
H      20.93633     12.52855     27.06017
H      18.01055     12.74977     27.32339
H      18.89893     12.71992     25.83284
H      17.90383     15.07496     26.96061
H      16.53840     18.79738     24.46705
H      20.83215     13.65403     24.96845
P      20.30200     10.42600     28.38500
C      17.83200      9.72800     27.97700
O      19.14200      9.81700     27.47700
C      17.54500      8.31700     28.45200
O      16.55300      8.36100     29.50600
C      16.98200      7.38600     27.38800
O      17.42400      6.05600     27.63400
C      15.47800      7.52200     27.60500
C      15.41200      7.63400     29.12100
N      12.11500     11.60400     28.59700
C      13.18800     11.23800     27.88100
N      14.00400     10.19800     28.06600
C      13.62800      9.47300     29.13800
C      12.55400      9.72900     29.97100
C      11.76400     10.86300     29.66500
N      10.69700     11.23100     30.37700
N      12.47000      8.77000     30.98000
C      13.48400      7.97200     30.73900
N      14.22200      8.32500     29.63600
O      20.31800      9.79800     29.72100
O      21.52800     10.38800     27.55200
H      17.15212     10.03241     27.18434
H      17.66614     10.41493     28.81773
H      18.49973      7.93278     28.82766
H      17.27246      7.70106     26.35693
H      18.37960      5.99216     27.45676
H      14.85838      6.70388     27.21174
H      15.10326      8.43177     27.09060
H      15.34990      6.61142     29.55873
H      13.39217     11.89482     27.04475
H      10.09923     11.99013     30.06261
H      10.42897     10.67223     31.18081
H      13.74856      7.07882     31.30236
Ag     18.75700     16.54000     18.66700
Ag     16.81300     17.43800     20.27300
Ag     17.68700     20.06600     21.83200
Ag     18.72000     25.48600     24.22100
Ag     19.08000     19.12300     19.75500
Ag     19.62700     21.73000     21.04100
Ag     20.67100     24.21700     22.54400
Ag     18.34000     22.88200     23.14700
Cl     20.62708     23.56158     18.45969
O      25.76300     15.73100     29.73800
H      25.34881     15.57925     28.82104
H      26.08398     14.84179     29.94946
O      23.18300     15.55900     23.01100
H      23.37934     14.73140     23.48774
H      23.02425     15.32785     22.08989
O      26.73600     18.66500     22.45800
H      27.06102     18.16045     21.70103
H      26.82550     19.60363     22.22691
O      23.40600     12.71900     20.97200
H      23.39909     11.73077     20.98755
H      23.14788     12.88113     20.06009
O      19.85100     15.20200     13.16900
H      20.65696     15.67298     12.89424
H      19.96840     14.85840     14.09313
O      24.06700     10.14900     11.62000
H      23.39847     10.43359     12.26401
H      24.25249     10.90960     11.04762
O      24.78400     16.74000     21.39400
H      25.46560     16.82385     22.08618
H      24.61912     15.79380     21.34284
O      25.59500     22.32200     19.78000
H      25.97840     21.52369     19.36414
H      25.60977     22.98194     19.07103
O      25.36000     24.09400     21.86600
H      24.45865     24.45055     21.73134
H      25.48704     23.46908     21.11541
O      15.26700     11.57000     20.29200
H      15.82836     10.77519     20.24883
H      14.95848     11.63475     19.36636
O      28.78800     13.00800     15.16300
H      28.27230     12.98384     15.98964
H      28.76441     13.93782     14.87660
O      22.46100     11.88700     24.46300
H      22.54875     11.26244     23.72231
H      22.79203     12.72556     24.08962
O      21.41900     31.89300     24.69000
H      20.82641     32.34118     24.07091
H      21.68430     31.08925     24.21587
