# Supplementary material for: Correlating the Crystal Structure and Optical Response of DNA-Stabilized Ag16Cl2 Clusters
Source: J Phys Chem C Nanomater Interfaces. 2025 Aug 28;129(36):16155–63. doi: 10.1021/acs.jpcc.5c02959 (PMC12604614; doi:10.1021/acs.jpcc.5c02959)
Supplement: Supplementary file 2 [file jp5c02959_si_002.zip › Coordinates/Sub-cluster_F_PBE_optimized_Ag16Cl2-DNA2_q-12.xyz]

634
Model[1]: Jmol 16.1.45  2023-11-05 21:31
C      14.93400     17.73184      8.80300
O      16.13100     18.49984      8.88600
C      14.36200     17.46884     10.18100
O      15.45000     17.27084     11.14600
C      13.54300     18.63184     10.71800
O      12.53500     18.19784     11.59000
C      14.59700     19.40884     11.49600
C      15.34800     18.25984     12.15300
N      16.73600     18.60884     12.65000
C      17.03600     18.46084     14.01100
O      16.15200     18.05384     14.76900
N      18.30300     18.75684     14.45700
C      19.22600     19.20084     13.58300
N      20.45300     19.49484     14.04700
C      18.92800     19.35884     12.19400
C      17.68500     19.05584     11.77700
H      15.10334     16.78094      8.29915
H      14.20605     18.29253      8.20436
H      16.43579     18.65382      7.97328
H      13.75177     16.56430     10.07435
H      13.12007     19.15794      9.84689
H      14.11511     20.03353     12.25292
H      15.21568     20.00909     10.80085
H      14.82476     17.89732     13.02919
H      20.61633     19.39767     15.04690
H      21.18797     19.77517     13.40660
H      19.67046     19.76841     11.51698
H      17.39561     19.14553     10.73966
P      11.00900     18.67184     11.38700
C      10.41700     17.32984     13.52500
O      10.21900     17.53084     12.12900
C       9.31700     16.45984     14.05800
O       9.32400     15.21284     13.34400
C       9.46100     16.05084     15.50400
O       8.21000     15.61284     15.98700
C      10.43500     14.87784     15.41900
C      10.05600     14.24084     14.07900
N      13.13100     10.24884     13.08300
C      12.14400     10.42284     13.96600
N      11.38300     11.49384     14.16600
C      11.74000     12.50084     13.34700
C      12.73700     12.48084     12.39600
C      13.46900     11.27284     12.27100
N      14.46400     11.09784     11.39900
N      12.80200     13.70184     11.73000
C      11.84000     14.41884     12.28000
N      11.19300     13.76884     13.29600
O      10.66400     18.59384      9.93900
O      10.84600     19.93984     12.12700
H      10.34016     18.30826     14.00805
H      11.41843     16.92660     13.73481
H       8.35530     16.93429     13.87189
H       9.84444     16.87574     16.10204
H      10.32563     14.21270     16.29017
H      11.47355     15.21655     15.44166
H       9.43430     13.35713     14.23328
H      11.91230      9.55159     14.60502
H      14.96968     10.23055     11.28875
H      14.72951     11.87508     10.79161
H      11.56116     15.43733     12.01132
P       7.37500     16.51484     17.01000
C       8.21400     15.03584     19.04600
O       8.12800     16.31984     18.41600
C       9.46900     14.97784     19.89900
O      10.62900     15.00884     19.05000
C       9.60200     16.17284     20.82400
O       9.04500     15.86884     22.08800
C      11.11400     16.39684     20.93500
C      11.68000     15.71984     19.68400
N      12.25200     16.66084     18.66900
C      13.61100     16.57084     18.33100
O      14.32700     15.77884     18.95900
N      14.11400     17.39484     17.36000
C      13.29100     18.24884     16.72600
N      13.80800     19.03484     15.77300
C      11.89300     18.32884     17.04100
C      11.42000     17.51784     17.99800
O       6.00000     15.97984     17.12100
O       7.57500     17.91984     16.57200
H       7.30322     14.85943     19.65746
H       8.24437     14.22433     18.30597
H       9.45993     14.08219     20.53011
H       9.10894     17.05866     20.40030
H      11.53574     15.84107     21.77869
H      11.41692     17.43594     21.02484
H      12.52953     15.07748     19.90971
H      14.76369     18.89901     15.46031
H      13.25584     19.77112     15.35276
H      11.29532     19.03158     16.46325
H      10.37993     17.54504     18.31420
P       8.51500     17.06384     23.00800
C      10.75300     17.13684     24.36300
O       9.82500     17.80184     23.53600
C      12.00500     17.97384     24.46500
O      12.66300     17.99784     23.19900
C      11.75500     19.42784     24.79500
O      11.72700     19.55984     26.17400
C      12.98100     20.13884     24.19200
C      13.43100     19.16284     23.09100
N      13.33500     19.67584     21.70100
C      14.44200     19.54184     20.87500
O      15.45400     18.98884     21.33100
N      14.37700     19.99984     19.60100
C      13.26100     20.59684     19.16300
N      13.24700     21.05284     17.90500
C      12.10600     20.72884     19.99000
C      12.18900     20.26784     21.24900
O       7.83800     16.42284     24.16700
O       7.78800     18.00184     22.13300
H      10.32928     16.94613     25.35278
H      10.95988     16.13178     23.97223
H      12.65688     17.54669     25.23225
H      10.81850     19.77461     24.34333
H      13.75123     20.26111     24.96342
H      12.76672     21.12112     23.75513
H      14.48404     18.90693     23.23711
H      14.08994     21.01171     17.32627
H      12.40509     21.50304     17.56626
H      11.19539     21.24099     19.65252
H      11.33275     20.36630     21.91129
P      11.04400     20.84184     26.81900
C      11.76900     23.36184     26.62200
O      12.11900     21.99384     26.55200
C      13.01800     24.19884     26.77600
O      13.71300     23.86184     28.00900
C      14.07200     24.03584     25.68500
O      14.88000     25.17284     25.70100
C      14.88900     22.88584     26.24200
C      15.00300     23.38384     27.67900
N      15.42300     22.38484     28.66700
C      16.74300     22.34584     29.05200
O      17.60000     23.05884     28.56200
N      17.03900     21.39784     30.00900
C      16.14900     20.52284     30.61500
O      16.50500     19.70384     31.44900
C      14.77200     20.63484     30.18600
C      14.47300     21.55284     29.25200
C      13.72700     19.72984     30.77700
O      11.11300     20.54084     28.25200
O       9.75900     21.11584     26.13800
H      11.16968     23.56972     27.53036
H      11.18915     23.70444     25.73939
H      12.65516     25.23175     26.81800
H      13.61991     23.83195     24.71309
H      15.83945     22.82658     25.71626
H      14.34222     21.95348     26.20559
H      15.71844     24.20429     27.78310
H      18.02038     21.12870     30.03583
H      13.45369     21.63046     28.90091
H      13.25880     19.12947     29.99878
H      12.89840     20.27215     31.25444
H      14.21814     19.04954     31.49097
P      15.35600     25.91484     24.37400
C      14.52500     28.13684     25.49500
O      14.46900     27.24284     24.37300
C      14.47000     29.56684     25.01900
O      15.79800     30.00784     24.71200
C      13.64600     29.72384     23.75800
O      12.40400     30.29784     24.08200
C      14.47200     30.62584     22.83500
C      15.81500     30.77284     23.53600
N      19.13400     31.76684     19.70500
C      18.08700     32.45684     20.17600
N      17.25700     32.14784     21.17100
C      17.58800     30.97184     21.71700
C      18.63500     30.14884     21.34400
C      19.44200     30.58384     20.27700
N      20.48800     29.89184     19.82200
N      18.67400     29.01484     22.13300
C      17.66200     29.16484     22.95000
N      16.96300     30.32084     22.75900
O      15.00700     25.10884     23.18200
O      16.77900     26.21684     24.60600
H      15.45126     28.00391     26.07431
H      13.62781     27.91335     26.08820
H      14.09228     30.22129     25.82240
H      13.50104     28.75828     23.26061
H      13.99156     31.60277     22.74869
H      14.59421     30.22160     21.84236
H      16.04369     31.83413     23.74817
H      17.90418     33.41470     19.66711
H      20.71512     29.00912     20.27785
H      21.07144     30.23146     19.06301
H      17.40801     28.48728     23.74619
P      11.07500     29.49584     23.69400
C      10.98500     30.58184     21.28400
O      11.16000     29.43584     22.06000
C      11.76900     30.31184     19.97900
O      13.01900     30.11484     20.26400
C      11.29800     28.99684     19.22900
O      11.07100     29.36784     17.93000
C      12.49800     28.11384     19.32900
C      13.50000     29.00384     19.23400
N      18.69800     28.65384     17.77700
C      17.71700     29.55384     17.24600
N      16.35200     29.52284     17.74400
C      15.95600     28.58484     18.83100
C      16.88000     27.72284     19.34500
C      18.32900     27.73984     18.81800
O      19.17100     27.00684     19.23200
N      16.25500     27.01684     20.28100
C      14.96100     27.40784     20.34700
N      14.78700     28.39084     19.44300
O       9.83200     30.15084     24.25200
O      11.22600     28.08284     24.21400
H       9.93534     30.83991     21.11479
H      11.42763     31.46646     21.76838
H      11.55832     31.14119     19.28514
H      10.41912     28.51441     19.66426
H      12.52381     27.38734     18.52967
H      12.51813     27.53891     20.27604
H      13.59493     29.52455     18.28742
H      19.65193     28.64190     17.43216
H      18.00581     30.23778     16.45579
H      14.22901     27.02570     21.03432
P      10.50500     28.33084     16.83100
C      12.86700     28.35084     15.63600
O      11.81700     27.59484     16.27400
C      14.11400     27.49284     15.48500
O      14.54400     27.08384     16.79000
C      13.92800     26.18884     14.71500
O      14.28600     26.36084     13.36000
C      14.88400     25.19884     15.39200
C      15.25900     25.86884     16.70600
N      14.87500     25.06584     17.88600
C      15.85600     24.44584     18.66300
O      17.03800     24.54184     18.32900
N      15.47100     23.72184     19.74300
C      14.17900     23.66884     20.08700
N      13.84500     22.97284     21.18400
C      13.17100     24.31284     19.31700
C      13.55900     24.98984     18.23700
O       9.97000     29.17184     15.73300
O       9.62100     27.33684     17.48200
H      12.53331     28.64541     14.62472
H      13.12199     29.25117     16.20987
H      14.84681     28.14075     14.97664
H      12.89219     25.80987     14.74083
H      15.74444     25.06164     14.73327
H      14.46978     24.20873     15.59164
H      16.32575     26.04458     16.82554
H      12.89085     22.97881     21.52064
H      14.58441     22.59566     21.77420
H      12.14367     24.21650     19.64610
H      12.86422     25.45963     17.56018
P      13.37200     25.79684     12.16700
C      15.59500     26.18384     10.76700
O      14.48300     25.37684     11.03300
C      16.78400     25.25884     10.38500
O      17.32300     24.64584     11.37700
C      16.24500     24.14984      9.39800
O      17.07200     24.02484      8.32000
C      16.21400     22.88384     10.17900
C      17.06900     23.07984     11.19500
N      18.10700     21.63084     16.17300
C      19.05800     22.08484     15.19200
N      18.60800     22.42684     13.85600
C      17.15800     22.35784     13.53000
C      16.23400     21.95784     14.43700
C      16.71200     21.58384     15.82700
O      15.89600     21.23684     16.59000
N      15.02000     21.98184     13.87800
C      15.19300     22.40684     12.60300
N      16.51800     22.61684     12.42000
O      12.43600     26.85484     11.62700
O      12.59400     24.56884     12.57200
H      15.34526     26.89689      9.94582
H      15.83593     26.78237     11.65544
H      17.47263     25.91173      9.81236
H      15.23526     24.43905      9.05406
H      16.45470     22.01617      9.54788
H      15.18125     22.73041     10.44217
H      18.10444     22.72724     11.04518
H      20.09710     22.23323     15.45872
H      14.37130     22.59196     11.92041
P      16.76000     24.85184      6.97600
C      18.26500     26.87484      7.62100
O      16.96200     26.37584      7.40900
C      18.20600     28.22984      8.28900
O      17.99600     28.06684      9.71700
C      19.46000     29.06684      8.13700
O      19.09300     30.42084      8.02300
C      20.22400     28.78184      9.42900
C      19.09400     28.58684     10.43300
N      18.04300     27.09784     15.25500
C      17.50400     28.03684     14.47000
N      17.83000     28.37384     13.22300
C      18.83000     27.60884     12.76800
C      19.47900     26.60084     13.45000
C      19.04500     26.34184     14.77000
N      19.57900     25.39984     15.55100
N      20.46400     26.02584     12.65500
C      20.38000     26.68584     11.52500
N      19.42400     27.66484     11.52500
O      15.32000     24.69184      6.66200
O      17.81500     24.49384      6.00000
H      18.84648     26.94101      6.69011
H      18.87207     26.17852      8.22151
H      17.32346     28.74850      7.84432
H      20.09377     28.75331      7.29859
H      18.63709     30.60067      7.19193
H      20.85527     29.62950      9.69094
H      20.84051     27.89550      9.29787
H      18.85376     29.52647     10.92656
H      16.69021     28.63549     14.88094
H      19.23335     25.28910     16.48854
H      20.34210     24.81685     15.22324
H      21.06049     26.53298     10.68553
Ag     16.36400     17.25784     17.32300
Ag     16.61700     19.82184     18.65000
Ag     17.18000     22.40584     20.28100
Ag     17.06000     25.14484     21.69900
Ag     18.47000     18.80084     16.77900
Ag     18.65800     21.63384     18.18700
Ag     19.02300     24.37884     19.90400
Ag     19.41700     26.70484     21.54800
Cl     16.28005     21.53922     23.34577
C      18.49500      9.20784     22.50400
O      17.83200     10.01584     23.45700
C      18.97900     10.03184     21.32700
O      18.05300     11.10784     21.02600
C      20.32500     10.70184     21.55500
O      20.99000     10.86784     20.32600
C      19.88400     12.05584     22.11800
C      18.72900     12.33684     21.17700
N      17.74600     13.32184     21.62200
C      17.68200     14.54484     20.97300
O      18.55500     14.81584     20.14700
N      16.72900     15.43484     21.33700
C      15.83100     15.10584     22.26700
N      14.89000     15.99584     22.56700
C      15.83400     13.82184     22.89500
C      16.78800     12.96084     22.52700
H      19.37683      8.68191     22.88719
H      17.78149      8.44664     22.12704
H      17.53992      9.45692     24.20844
H      19.00558      9.30851     20.50541
H      20.95224     10.15664     22.26493
H      20.61487     12.86644     22.12065
H      19.48717     11.89399     23.12330
H      19.12017     12.72499     20.22873
H      14.85385     16.91180     22.12333
H      14.24826     15.82983     23.33863
H      15.06705     13.59703     23.61718
H      16.81461     11.92374     22.86964
P      22.03400      9.74884     19.82400
C      22.49600     11.13484     17.66100
O      22.01700      9.92584     18.24100
C      22.75600     10.95684     16.17400
O      21.50300     10.60384     15.54000
C      23.18100     12.22884     15.47600
O      23.83600     11.95384     14.26400
C      21.85600     12.93984     15.24900
C      20.86100     11.78784     15.10400
N      17.14000     15.04184     16.58100
C      18.11300     15.16884     15.66200
N      19.05100     14.27584     15.31000
C      18.92900     13.14584     16.03700
C      17.98100     12.88484     17.01500
C      17.04900     13.89784     17.28600
N      16.08700     13.76984     18.20600
N      18.15300     11.60984     17.54700
C      19.20700     11.14484     16.91400
N      19.67800     11.98384     15.93100
O      21.42700      8.43884     20.14700
O      23.37400     10.08084     20.36400
H      21.71031     11.89786     17.82042
H      23.41278     11.42315     18.17982
H      23.50154     10.16687     15.96801
H      23.80602     12.86689     16.10597
H      21.91613     13.60018     14.37335
H      21.58837     13.59362     16.09286
H      20.57586     11.64789     14.05009
H      18.14323     16.09805     15.10811
H      15.47633     14.57996     18.42155
H      16.06173     12.96735     18.81145
H      19.62507     10.16256     17.07757
P      25.41200     12.21584     14.15800
C      25.00900     14.42384     12.85100
O      25.50900     13.80284     14.01400
C      24.37700     15.77184     13.16400
O      23.16500     15.57384     13.92900
C      25.21300     16.74584     13.98500
O      25.90800     17.57684     13.11300
C      24.18600     17.55184     14.78800
C      22.93100     16.68584     14.77500
N      22.50800     16.19484     16.09900
C      21.22300     16.49784     16.54700
O      20.47500     17.16684     15.82100
N      20.82400     16.03384     17.75600
C      21.65500     15.29984     18.49400
N      21.21500     14.86884     19.67600
C      22.98700     15.00084     18.06200
C      23.36800     15.46884     16.87000
O      25.85500     11.55484     12.90400
O      26.01200     11.84984     15.45500
H      24.26548     13.74947     12.38675
H      25.83429     14.59803     12.14349
H      24.12701     16.20531     12.17473
H      25.94272     16.19625     14.61654
H      24.01006     18.48713     14.24370
H      24.50566     17.80124     15.81739
H      22.06908     17.28919     14.45624
H      20.27779     15.08836     20.03222
H      21.82693     14.35082     20.28751
H      23.65337     14.43091     18.68702
H      24.34899     15.22385     16.45139
P      27.02800     18.58984     13.65700
C      25.37100     20.55384     13.38900
O      26.17300     19.77984     14.26900
C      24.38500     21.39284     14.15100
O      23.40000     20.53884     14.77100
C      24.97700     22.14084     15.31800
O      25.58000     23.31184     14.86200
C      23.74700     22.42784     16.17500
C      22.85100     21.22084     15.88000
N      22.75800     20.29284     17.01100
C      21.50200     19.87684     17.43800
O      20.50300     20.29084     16.83900
N      21.41100     19.05284     18.50200
C      22.51600     18.61484     19.11100
N      22.36900     17.77884     20.15200
C      23.81700     19.01384     18.68600
C      23.89400     19.85184     17.63900
O      27.69500     19.10184     12.43700
O      27.80200     17.96284     14.74200
H      24.85475     19.89483     12.66416
H      25.97920     21.24393     12.76910
H      23.88450     22.10441     13.47970
H      25.71572     21.51080     15.84367
H      23.27383     23.34777     15.84301
H      24.00982     22.50052     17.22465
H      21.81513     21.50476     15.69957
H      21.44313     17.56045     20.52999
H      23.16924     17.42144     20.64596
H      24.73106     18.65221     19.16363
H      24.84831     20.14173     17.19945
P      26.55100     24.14084     15.82600
C      26.03200     25.67684     17.83300
O      25.54800     24.98984     16.71500
C      25.02400     26.68984     18.32800
O      24.66600     27.58884     17.25500
C      23.70300     26.11284     18.80600
O      23.20200     26.99684     19.75300
C      22.85600     26.15884     17.53500
C      23.27400     27.52584     17.01700
N      23.07400     27.74184     15.59400
C      22.08500     28.60384     15.17400
O      21.35600     29.21184     15.94100
N      22.00700     28.76484     13.82200
C      22.79700     28.14584     12.86200
O      22.65200     28.34184     11.65900
C      23.80000     27.24384     13.37300
C      23.88600     27.08484     14.69900
C      24.70900     26.51584     12.42200
O      27.33400     25.05184     14.96300
O      27.26600     23.20884     16.72900
H      26.96517     26.18790     17.57712
H      26.22079     24.96304     18.66240
H      25.48161     27.26997     19.15159
H      23.78028     25.07854     19.17294
H      21.80481     26.05340     17.80918
H      23.14167     25.33462     16.85589
H      22.68082     28.27588     17.56348
H      21.30121     29.40455     13.48787
H      24.62172     26.41936     15.12920
H      24.61309     25.43021     12.51214
H      25.74426     26.78052     12.64004
H      24.49808     26.78938     11.39271
P      22.72000     26.43184     21.16600
C      24.42600     28.09784     22.34100
O      23.95000     26.74884     22.13000
C      24.75900     28.26884     23.81400
O      23.54300     28.56484     24.51600
C      25.38200     27.03984     24.47800
O      26.72000     27.31384     24.89100
C      24.51000     26.71284     25.68500
C      23.45300     27.79984     25.70000
N      19.88600     26.06384     28.97500
C      21.17300     26.38784     29.14200
N      22.04900     26.82384     28.24200
C      21.48300     26.91784     27.02900
C      20.17500     26.63084     26.70400
C      19.34300     26.17984     27.74900
N      18.05900     25.86884     27.58400
N      19.94400     26.85684     25.35900
C      21.10600     27.27884     24.90300
N      22.08100     27.32684     25.86100
O      22.72100     24.95884     21.06700
O      21.45500     27.10184     21.53600
H      25.34360     28.25580     21.75634
H      23.66872     28.85783     22.03401
H      25.46600     29.12710     23.86404
H      25.36489     26.19879     23.76240
H      25.11269     26.77426     26.58471
H      24.10973     25.69916     25.58713
H      23.63097     28.48196     26.55758
H      21.56718     26.28746     30.15411
H      17.61802     25.93924     26.67872
H      17.53105     25.55105     28.39806
H      21.32272     27.52253     23.86228
P      27.93600     26.38684     24.40700
C      27.75500     24.62484     26.35800
O      27.60900     24.87884     24.99500
C      26.90700     23.38684     26.74800
O      25.66000     23.74084     26.80300
C      26.98500     22.20484     25.68100
O      27.20200     21.04384     26.37200
C      25.65600     22.21984     25.02000
C      24.87500     22.58484     26.04800
N      19.70200     22.99584     27.26100
C      20.76000     22.61184     28.13900
N      22.12700     22.56184     27.65300
C      22.42000     22.89684     26.24300
C      21.43000     23.26184     25.39000
C      19.98300     23.31184     25.90800
O      19.08100     23.61784     25.20100
N      22.00100     23.52184     24.20400
C      23.32900     23.28884     24.31800
N      23.57100     22.92484     25.58800
O      29.18900     26.90684     25.06700
O      28.04600     26.35984     22.90000
H      27.42256     25.46493     26.96451
H      28.81446     24.44989     26.57174
H      27.30828     22.97620     27.69268
H      27.79874     22.35586     24.96498
H      25.36262     21.25800     24.58738
H      25.71997     22.97482     24.22775
H      24.74744     21.83941     26.82810
H      18.74647     23.07926     27.66936
H      20.58247     22.34898     29.17079
H      24.02209     23.34316     23.49453
P      27.31100     19.61584     25.64100
C      25.02400     18.97884     26.80500
O      25.79200     19.10284     25.58600
C      23.55400     18.80084     26.48500
O      23.15000     19.91384     25.66400
C      23.23900     17.57184     25.65200
O      22.91500     16.49984     26.52000
C      22.03900     18.00484     24.78900
C      22.06100     19.54084     24.85300
N      22.27300     20.18884     23.49700
C      21.22900     20.88384     22.86300
O      20.13000     20.94684     23.41900
N      21.45100     21.44984     21.62000
C      22.66000     21.38684     21.07600
N      22.84200     21.97384     19.87600
C      23.73900     20.69384     21.71900
C      23.50600     20.12484     22.91000
O      28.11500     18.69484     26.47100
O      27.73500     19.87384     24.24700
H      25.21421     19.87405     27.42799
H      25.35432     18.13643     27.42530
H      23.01734     18.78888     27.44164
H      24.12098     17.30792     25.06333
H      21.11551     17.57997     25.20856
H      22.15990     17.66646     23.75015
H      21.09638     19.90852     25.21866
H      23.78316     22.00454     19.52523
H      22.08794     22.48986     19.41103
H      24.73378     20.63129     21.27264
H      24.26976     19.62317     23.49077
P      23.63100     15.06784     26.38600
C      21.92200     14.43284     28.16700
O      22.48900     14.04084     26.95200
C      20.40600     14.22384     28.09700
O      19.89400     15.16384     27.38500
C      20.08800     12.89684     27.33500
O      19.83400     11.95184     28.28800
C      18.88100     13.19884     26.50000
C      18.82500     14.54284     26.38300
N      18.09600     18.28284     22.67200
C      17.33800     18.12884     23.89000
N      17.65700     17.04584     24.80500
C      18.76500     16.11284     24.45900
C      19.48200     16.24884     23.31300
C      19.16300     17.39484     22.35300
O      19.76700     17.52284     21.34400
N      20.39600     15.28884     23.27900
C      20.26100     14.54984     24.40400
N      19.23300     15.06484     25.10800
O      24.88800     15.01484     27.23700
O      23.98300     14.77484     24.95200
H      22.15386     15.46999     28.42037
H      22.31501     13.84274     29.01314
H      19.98477     14.11959     29.13935
H      20.94328     12.62124     26.70430
H      18.02046     12.76679     27.04822
H      18.89037     12.63842     25.56333
H      17.91126     15.07782     26.68515
H      16.53028     18.80412     24.10950
H      20.83062     13.65107     24.60910
P      20.30200     10.43384     28.06100
C      17.83200      9.73584     27.65300
O      19.14200      9.82484     27.15300
C      17.54500      8.32484     28.12800
O      16.55300      8.36884     29.18200
C      16.98200      7.39384     27.06400
O      17.42400      6.06384     27.31000
C      15.47800      7.52984     27.28100
C      15.41200      7.64184     28.79700
N      12.11500     11.61184     28.27300
C      13.18800     11.24584     27.55700
N      14.00400     10.20584     27.74200
C      13.62800      9.48084     28.81400
C      12.55400      9.73684     29.64700
C      11.76400     10.87084     29.34100
N      10.69700     11.23884     30.05300
N      12.47000      8.77784     30.65600
C      13.48400      7.97984     30.41500
N      14.22200      8.33284     29.31200
O      20.31800      9.80584     29.39700
O      21.52800     10.39584     27.22800
H      17.16755     10.03144     26.82264
H      17.66425     10.41337     28.50994
H      18.49163      7.93877     28.53868
H      17.28518      7.70981     26.06019
H      18.38597      6.00112     27.18997
H      14.85100      6.70395     26.93417
H      15.09532      8.44391     26.81070
H      15.35219      6.63331     29.26489
H      13.38438     11.88923     26.69582
H      10.09707     12.00320     29.76596
H      10.43531     10.69462     30.87243
H      13.74817      7.08845     30.99223
Ag     18.75700     16.54784     18.34300
Ag     16.81300     17.44584     19.94900
Ag     17.68700     20.07384     21.50800
Ag     18.72000     25.49384     23.89700
Ag     19.08000     19.13084     19.43100
Ag     19.62700     21.73784     20.71700
Ag     20.67100     24.22484     22.22000
Ag     18.34000     22.88984     22.82300
Cl     20.62085     23.55106     18.12359
